# Supplementary material for: Bis(2-ethyl-1H-imidazol-3-ium) tetra­chloridomercurate(II)
Source: Acta Crystallogr Sect E Struct Rep Online. 2012 Jan 14;68(Pt 2):m148. doi: 10.1107/S1600536811055371 (PMC3274882; doi:10.1107/S1600536811055371)
Supplement: Supplementary file 1 [file e-68-0m148-sup1.cif]

##############################################################################
#                                                                            #
# This CIF contains the data in a paper accepted for publication in          #
# Acta Crystallographica Section E. It conforms to the requirements of       #
# Notes for Authors for Acta Crystallographica Section E, and has been       #
# peer reviewed under the auspices of the IUCr Commission on Journals.       #
#                                                                            #
# Full details of the Crystallographic Information File format               #
# are given in the paper "The Crystallographic Information File (CIF):       #
# a New Standard Archive File for Crystallography" by S. R. Hall, F. H.      #
# Allen and I. D. Brown [Acta Cryst. (1991), A47, 655-685].                  #
#                                                                            #
# The current version of the core CIF dictionary is obtainable from          #
# ftp://ftp.iucr.org/pub/cif_core.dic.                                       #
#                                                                            #
# Software is freely available for graphical display of the structure(s)     #
# in this CIF. For information consult the CIF software page                 #
# http://www.iucr.org/resources/cif/software.                                #
#                                                                            #
# This file may be used for bona fide research purposes within the           #
# scientific community so long as proper attribution is given to the journal # 
# article from which it was obtained.                                        #
#                                                                            #
##############################################################################
data_I
_audit_creation_method     SHELXL-97
_chemical_name_systematic
;
Bis(2-ethyl-1<i>H</i>-imidazol-3-ium) tetrachloridomercurate(II)
;
_chemical_name_common     ?
_chemical_formula_moiety     '2(C5 H9 N2 +), Cl4 Hg 2-'
_chemical_formula_sum     'C10 H18 Cl4 Hg N4'
_chemical_formula_iupac     '(C5 H9 N2)2 [Hg Cl4]'
_chemical_formula_weight     536.67
_chemical_melting_point     ?
_symmetry_cell_setting     triclinic
_symmetry_space_group_name_H-M     'P -1'
_symmetry_space_group_name_Hall     '-P 1'
loop_
    _symmetry_equiv_pos_as_xyz
    'x, y, z'
    '-x, -y, -z'
_cell_length_a     7.5784(15)
_cell_length_b     8.0972(16)
_cell_length_c     14.661(3)
_cell_angle_alpha     92.42(3)
_cell_angle_beta     97.88(3)
_cell_angle_gamma     98.17(3)
_cell_volume     880.4(3)
_cell_formula_units_Z     2
_cell_measurement_reflns_used     4032
_cell_measurement_theta_min     2.2882
_cell_measurement_theta_max     27.4739
_cell_measurement_temperature     293(2)
_exptl_crystal_description     'block'
_exptl_crystal_colour     'colourless'
_exptl_crystal_size_max     0.33
_exptl_crystal_size_mid     0.28
_exptl_crystal_size_min     0.20
_exptl_crystal_density_diffrn     2.025
_exptl_crystal_density_meas     ?
_exptl_crystal_density_method     'not measured'
_exptl_crystal_F_000     508
_exptl_absorpt_coefficient_mu     9.341
_exptl_absorpt_correction_type     multi-scan
_exptl_absorpt_process_details     '(CrystalClear; Rigaku, 2005)'
_exptl_absorpt_correction_T_min     0.2159
_exptl_absorpt_correction_T_max     0.4594
_exptl_special_details     ?
_diffrn_ambient_temperature     293(2)
_diffrn_radiation_type     MoK\a
_diffrn_radiation_wavelength     0.71073
_diffrn_radiation_source     'fine-focus sealed tube'
_diffrn_radiation_monochromator     graphite
_diffrn_measurement_device_type     'Rigaku SCXmini'
_diffrn_measurement_method     '\w scans'
_diffrn_detector_area_resol_mean     ?
_diffrn_reflns_number     9149
_diffrn_reflns_av_R_equivalents     0.0441
_diffrn_reflns_av_sigmaI/netI     0.0585
_diffrn_reflns_theta_min     3.26
_diffrn_reflns_theta_max     27.48
_diffrn_reflns_theta_full     27.48
_diffrn_measured_fraction_theta_max     0.996
_diffrn_measured_fraction_theta_full     0.996
_diffrn_reflns_limit_h_min     -9
_diffrn_reflns_limit_h_max     9
_diffrn_reflns_limit_k_min     -10
_diffrn_reflns_limit_k_max     10
_diffrn_reflns_limit_l_min     -19
_diffrn_reflns_limit_l_max     19
_diffrn_standards_number     2
_diffrn_standards_interval_count     150
_diffrn_standards_interval_time     ?
_diffrn_standards_decay_%     0
_refine_special_details
;
Refinement of <i>F</i>^2^ against ALL reflections. The weighted <i>R</i>-factor
<i>wR</i> and goodness of fit <i>S</i> are based on <i>F</i>^2^, conventional
<i>R</i>-factors <i>R</i> are based on <i>F</i>, with <i>F</i> set to zero for
negative <i>F</i>^2^. The threshold expression of <i>F</i>^2^ >
\s(<i>F</i>^2^) is used only for calculating <i>R</i>-factors(gt) <i>etc</i>.
and is not relevant to the choice of reflections for refinement.
<i>R</i>-factors based on <i>F</i>^2^ are statistically about twice as large
as those based on <i>F</i>, and <i>R</i>- factors based on ALL data will be
even larger.
;
_reflns_number_total     4032
_reflns_number_gt     3437
_reflns_threshold_expression     I>2sigma(I)
_refine_ls_structure_factor_coef     Fsqd
_refine_ls_matrix_type     full
_refine_ls_R_factor_all     0.0465
_refine_ls_R_factor_gt     0.0361
_refine_ls_wR_factor_gt     0.0607
_refine_ls_wR_factor_ref     0.0639
_refine_ls_goodness_of_fit_ref     1.049
_refine_ls_restrained_S_all     1.049
_refine_ls_number_reflns     4032
_refine_ls_number_parameters     178
_refine_ls_number_restraints     0
_refine_ls_hydrogen_treatment     constr
_refine_ls_weighting_scheme     calc
_refine_ls_weighting_details
         'calc w=1/[\s^2^(Fo^2^)+(0.0134P)^2^+0.0000P] where P=(Fo^2^+2Fc^2^)/3'
_atom_sites_solution_hydrogens     geom
_atom_sites_solution_primary     direct
_atom_sites_solution_secondary     difmap
_refine_ls_shift/su_max     0.001
_refine_ls_shift/su_mean     0.000
_refine_diff_density_max     0.799
_refine_diff_density_min     -0.721
_refine_ls_extinction_method     'SHELXL97 (Sheldrick, 2008)'
_refine_ls_extinction_coef     0.0113(4)
_refine_ls_extinction_expression
                                  'Fc^*^=kFc[1+0.001xFc^2^\l^3^/sin(2\q)]^-1/4^'
loop_
    _atom_type_symbol
    _atom_type_description
    _atom_type_scat_dispersion_real
    _atom_type_scat_dispersion_imag
    _atom_type_scat_source
    'C' 'C' 0.0033 0.0016
                         'International Tables Vol C Tables 4.2.6.8 and 6.1.1.4'
    'H' 'H' 0.0000 0.0000
                         'International Tables Vol C Tables 4.2.6.8 and 6.1.1.4'
    'Cl' 'Cl' 0.1484 0.1585
                         'International Tables Vol C Tables 4.2.6.8 and 6.1.1.4'
    'Hg' 'Hg' -2.3894 9.2266
                         'International Tables Vol C Tables 4.2.6.8 and 6.1.1.4'
    'N' 'N' 0.0061 0.0033
                         'International Tables Vol C Tables 4.2.6.8 and 6.1.1.4'
_computing_data_collection     'CrystalClear (Rigaku, 2005)'
_computing_cell_refinement     'CrystalClear (Rigaku, 2005)'
_computing_data_reduction     'CrystalClear (Rigaku, 2005)'
_computing_structure_solution     'SHELXS97 (Sheldrick, 2008)'
_computing_structure_refinement     'SHELXL97 (Sheldrick, 2008)'
_computing_molecular_graphics     'DIAMOND (Brandenburg & Putz, 2005)'
_computing_publication_material     'SHELXL97 (Sheldrick, 2008)'
loop_
    _atom_site_type_symbol
    _atom_site_label
    _atom_site_fract_x
    _atom_site_fract_y
    _atom_site_fract_z
    _atom_site_U_iso_or_equiv
    _atom_site_adp_type
    _atom_site_calc_flag
    _atom_site_refinement_flags
    _atom_site_occupancy
    _atom_site_symmetry_multiplicity
    _atom_site_disorder_assembly
    _atom_site_disorder_group
    Hg Hg1 0.79183(2) 0.20862(2) 0.266500(12) 0.05040(10) Uani d . 1 1 . .
    C C1 0.8846(6) 0.7508(6) 1.0072(3) 0.0491(11) Uani d . 1 1 . .
    C C2 1.1813(6) 0.8008(6) 1.0293(3) 0.0573(13) Uani d . 1 1 . .
    H H2 1.3004 0.8002 1.0206 0.069 Uiso calc R 1 1 . .
    C C3 1.1239(7) 0.8776(7) 1.0993(3) 0.0585(13) Uani d . 1 1 . .
    H H3 1.1950 0.9403 1.1492 0.070 Uiso calc R 1 1 . .
    C C4 0.6932(6) 0.6871(7) 0.9695(4) 0.0713(16) Uani d . 1 1 . .
    H H4A 0.6255 0.7802 0.9668 0.086 Uiso calc R 1 1 . .
    H H4B 0.6434 0.6101 1.0116 0.086 Uiso calc R 1 1 . .
    C C5 0.6688(8) 0.6002(8) 0.8757(4) 0.0884(19) Uani d . 1 1 . .
    H H5A 0.7108 0.6775 0.8327 0.133 Uiso calc R 1 1 . .
    H H5B 0.5434 0.5589 0.8567 0.133 Uiso calc R 1 1 . .
    H H5C 0.7365 0.5085 0.8775 0.133 Uiso calc R 1 1 . .
    C C6 0.5651(7) 0.7388(7) 0.3880(4) 0.0593(13) Uani d . 1 1 . .
    C C7 0.2790(7) 0.7388(7) 0.3359(3) 0.0616(14) Uani d . 1 1 . .
    H H7 0.1715 0.7778 0.3157 0.074 Uiso calc R 1 1 A .
    C C8 0.3024(7) 0.5809(7) 0.3409(3) 0.0594(13) Uani d . 1 1 A .
    H H8 0.2153 0.4872 0.3255 0.071 Uiso calc R 1 1 . .
    C C9 0.7550(11) 0.8057(10) 0.4345(7) 0.079(3) Uani d P 0.75 1 A 1
    H H9A 0.8126 0.8820 0.3945 0.095 Uiso calc PR 0.75 1 A 1
    H H9B 0.7478 0.8690 0.4912 0.095 Uiso calc PR 0.75 1 A 1
    C C9' 0.771(4) 0.770(4) 0.3870(18) 0.066(8) Uiso d P 0.25 1 A 2
    H H9C 0.7969 0.7341 0.3268 0.080 Uiso calc PR 0.25 1 A 2
    H H9D 0.8152 0.8883 0.3977 0.080 Uiso calc PR 0.25 1 A 2
    C C10 0.8631(8) 0.6817(9) 0.4553(5) 0.099(2) Uani d . 1 1 . .
    H H10A 0.9809 0.7330 0.4838 0.149 Uiso calc PR 0.75 1 A 1
    H H10B 0.8729 0.6193 0.3995 0.149 Uiso calc PR 0.75 1 A 1
    H H10C 0.8097 0.6078 0.4968 0.149 Uiso calc PR 0.75 1 A 1
    H H10D 0.9795 0.7445 0.4775 0.149 Uiso d PR 0.25 1 A 2
    H H10E 0.8776 0.5746 0.4291 0.149 Uiso d PR 0.25 1 A 2
    H H10F 0.7946 0.6664 0.5055 0.149 Uiso d PR 0.25 1 A 2
    N N1 0.9390(5) 0.8458(5) 1.0834(3) 0.0551(10) Uani d . 1 1 . .
    H H1N 0.8690 0.8828 1.1183 0.066 Uiso d R 1 1 . .
    N N2 1.0314(5) 0.7232(5) 0.9728(3) 0.0530(10) Uani d . 1 1 . .
    H H2N 1.0323 0.6648 0.9225 0.064 Uiso d R 1 1 . .
    N N3 0.4807(6) 0.5828(5) 0.3731(3) 0.0577(11) Uani d . 1 1 A .
    H H3N 0.5303 0.4948 0.3828 0.069 Uiso d R 1 1 . .
    N N4 0.4401(6) 0.8336(5) 0.3658(3) 0.0570(11) Uani d . 1 1 A .
    H H4N 0.4583 0.9411 0.3696 0.068 Uiso d R 1 1 . .
    Cl Cl1 1.08854(17) 0.11817(17) 0.30103(10) 0.0661(4) Uani d . 1 1 . .
    Cl Cl2 0.62204(16) 0.22853(13) 0.39872(8) 0.0516(3) Uani d . 1 1 . .
    Cl Cl3 0.60382(15) -0.01229(18) 0.15686(8) 0.0652(4) Uani d . 1 1 . .
    Cl Cl4 0.84770(16) 0.47931(15) 0.19336(8) 0.0567(3) Uani d . 1 1 . .
loop_
    _atom_site_aniso_label
    _atom_site_aniso_U_11
    _atom_site_aniso_U_22
    _atom_site_aniso_U_33
    _atom_site_aniso_U_12
    _atom_site_aniso_U_13
    _atom_site_aniso_U_23
    Hg1 0.05255(14) 0.04618(14) 0.05352(14) 0.00583(9) 0.01238(9) 0.00504(9)
    C1 0.048(3) 0.043(3) 0.060(3) 0.010(2) 0.014(2) 0.014(2)
    C2 0.048(3) 0.058(3) 0.066(3) 0.006(2) 0.010(3) 0.007(3)
    C3 0.065(3) 0.051(3) 0.055(3) 0.002(3) -0.002(3) 0.009(3)
    C4 0.053(3) 0.076(4) 0.083(4) 0.001(3) 0.012(3) 0.011(3)
    C5 0.068(4) 0.101(5) 0.088(4) 0.004(4) -0.006(3) -0.003(4)
    C6 0.052(3) 0.051(3) 0.076(4) 0.004(3) 0.016(3) 0.012(3)
    C7 0.058(3) 0.065(4) 0.064(3) 0.012(3) 0.011(3) 0.016(3)
    C8 0.061(3) 0.055(3) 0.058(3) 0.001(3) 0.001(3) 0.002(3)
    C9 0.075(6) 0.044(5) 0.118(8) 0.006(4) 0.013(6) 0.011(5)
    C10 0.077(4) 0.105(6) 0.108(5) 0.011(4) -0.007(4) 0.002(4)
    N1 0.063(3) 0.052(3) 0.057(3) 0.013(2) 0.027(2) 0.010(2)
    N2 0.063(2) 0.050(2) 0.048(2) 0.009(2) 0.015(2) 0.0008(19)
    N3 0.074(3) 0.037(2) 0.068(3) 0.019(2) 0.017(2) 0.008(2)
    N4 0.071(3) 0.036(2) 0.067(3) 0.007(2) 0.020(2) 0.010(2)
    Cl1 0.0564(7) 0.0618(8) 0.0825(9) 0.0211(6) 0.0061(7) 0.0030(7)
    Cl2 0.0655(7) 0.0368(6) 0.0575(7) 0.0104(5) 0.0234(6) 0.0046(5)
    Cl3 0.0490(6) 0.0764(9) 0.0646(8) -0.0031(6) 0.0088(6) -0.0196(7)
    Cl4 0.0670(7) 0.0450(7) 0.0610(7) 0.0097(6) 0.0157(6) 0.0124(6)
_geom_special_details
;
All e.s.d.'s (except the e.s.d. in the dihedral angle between two l.s. planes)
are estimated using the full covariance matrix. The cell e.s.d.'s are taken
into account individually in the estimation of e.s.d.'s in distances, angles
and torsion angles; correlations between e.s.d.'s in cell parameters are only
used when they are defined by crystal symmetry. An approximate (isotropic)
treatment of cell e.s.d.'s is used for estimating e.s.d.'s involving l.s.
planes.
;
loop_
    _geom_bond_atom_site_label_1
    _geom_bond_atom_site_label_2
    _geom_bond_site_symmetry_2
    _geom_bond_distance
    _geom_bond_publ_flag
    Hg1 Cl1 . 2.4568(14) ?
    Hg1 Cl2 . 2.4811(13) ?
    Hg1 Cl4 . 2.4885(14) ?
    Hg1 Cl3 . 2.4936(15) ?
    C1 N1 . 1.312(6) ?
    C1 N2 . 1.325(5) ?
    C1 C4 . 1.490(6) ?
    C2 C3 . 1.332(6) ?
    C2 N2 . 1.366(6) ?
    C2 H2 . 0.9300 ?
    C3 N1 . 1.373(6) ?
    C3 H3 . 0.9300 ?
    C4 C5 . 1.494(7) ?
    C4 H4A . 0.9700 ?
    C4 H4B . 0.9700 ?
    C5 H5A . 0.9600 ?
    C5 H5B . 0.9600 ?
    C5 H5C . 0.9600 ?
    C6 N4 . 1.317(6) ?
    C6 N3 . 1.327(6) ?
    C6 C9 . 1.519(10) ?
    C6 C9' . 1.55(3) ?
    C7 C8 . 1.320(7) ?
    C7 N4 . 1.353(6) ?
    C7 H7 . 0.9300 ?
    C8 N3 . 1.366(6) ?
    C8 H8 . 0.9300 ?
    C9 C10 . 1.402(10) ?
    C9 H9A . 0.9700 ?
    C9 H9B . 0.9700 ?
    C9' C10 . 1.41(3) ?
    C9' H9C . 0.9700 ?
    C9' H9D . 0.9700 ?
    C10 H10A . 0.9600 ?
    C10 H10B . 0.9600 ?
    C10 H10C . 0.9600 ?
    C10 H10D . 0.9600 ?
    C10 H10E . 0.9601 ?
    C10 H10F . 0.9600 ?
    N1 H1N . 0.8602 ?
    N2 H2N . 0.8606 ?
    N3 H3N . 0.8598 ?
    N4 H4N . 0.8599 ?
loop_
    _geom_angle_atom_site_label_1
    _geom_angle_atom_site_label_2
    _geom_angle_atom_site_label_3
    _geom_angle_site_symmetry_1
    _geom_angle_site_symmetry_3
    _geom_angle
    _geom_angle_publ_flag
    Cl1 Hg1 Cl2 . . 115.95(5) ?
    Cl1 Hg1 Cl4 . . 105.47(5) ?
    Cl2 Hg1 Cl4 . . 112.40(4) ?
    Cl1 Hg1 Cl3 . . 106.12(5) ?
    Cl2 Hg1 Cl3 . . 105.11(4) ?
    Cl4 Hg1 Cl3 . . 111.73(5) ?
    N1 C1 N2 . . 106.7(4) ?
    N1 C1 C4 . . 125.2(4) ?
    N2 C1 C4 . . 128.1(5) ?
    C3 C2 N2 . . 106.8(4) ?
    C3 C2 H2 . . 126.6 ?
    N2 C2 H2 . . 126.6 ?
    C2 C3 N1 . . 106.4(4) ?
    C2 C3 H3 . . 126.8 ?
    N1 C3 H3 . . 126.8 ?
    C1 C4 C5 . . 113.8(5) ?
    C1 C4 H4A . . 108.8 ?
    C5 C4 H4A . . 108.8 ?
    C1 C4 H4B . . 108.8 ?
    C5 C4 H4B . . 108.8 ?
    H4A C4 H4B . . 107.7 ?
    C4 C5 H5A . . 109.5 ?
    C4 C5 H5B . . 109.5 ?
    H5A C5 H5B . . 109.5 ?
    C4 C5 H5C . . 109.5 ?
    H5A C5 H5C . . 109.5 ?
    H5B C5 H5C . . 109.5 ?
    N4 C6 N3 . . 105.3(4) ?
    N4 C6 C9 . . 123.8(5) ?
    N3 C6 C9 . . 130.2(6) ?
    N4 C6 C9' . . 131.4(12) ?
    N3 C6 C9' . . 117.9(11) ?
    C9 C6 C9' . . 29.3(9) ?
    C8 C7 N4 . . 107.3(5) ?
    C8 C7 H7 . . 126.3 ?
    N4 C7 H7 . . 126.3 ?
    C7 C8 N3 . . 106.1(5) ?
    C7 C8 H8 . . 126.9 ?
    N3 C8 H8 . . 126.9 ?
    C10 C9 C6 . . 114.1(6) ?
    C10 C9 H9A . . 108.7 ?
    C6 C9 H9A . . 108.7 ?
    C10 C9 H9B . . 108.7 ?
    C6 C9 H9B . . 108.7 ?
    H9A C9 H9B . . 107.6 ?
    C10 C9' C6 . . 111.5(18) ?
    C10 C9' H9C . . 109.3 ?
    C6 C9' H9C . . 109.3 ?
    C10 C9' H9D . . 109.3 ?
    C6 C9' H9D . . 109.3 ?
    H9C C9' H9D . . 108.0 ?
    C9 C10 C9' . . 32.0(9) ?
    C9 C10 H10A . . 109.5 ?
    C9' C10 H10A . . 117.4 ?
    C9 C10 H10B . . 109.5 ?
    C9' C10 H10B . . 77.9 ?
    H10A C10 H10B . . 109.5 ?
    C9 C10 H10C . . 109.5 ?
    C9' C10 H10C . . 126.8 ?
    H10A C10 H10C . . 109.5 ?
    H10B C10 H10C . . 109.5 ?
    C9 C10 H10D . . 103.4 ?
    C9' C10 H10D . . 109.5 ?
    H10A C10 H10D . . 8.0 ?
    H10B C10 H10D . . 107.7 ?
    H10C C10 H10D . . 117.0 ?
    C9 C10 H10E . . 137.6 ?
    C9' C10 H10E . . 109.5 ?
    H10A C10 H10E . . 106.2 ?
    H10B C10 H10E . . 35.0 ?
    H10C C10 H10E . . 78.5 ?
    H10D C10 H10E . . 109.5 ?
    C9 C10 H10F . . 83.0 ?
    C9' C10 H10F . . 109.5 ?
    H10A C10 H10F . . 104.5 ?
    H10B C10 H10F . . 136.5 ?
    H10C C10 H10F . . 31.4 ?
    H10D C10 H10F . . 109.5 ?
    H10E C10 H10F . . 109.5 ?
    C1 N1 C3 . . 110.2(4) ?
    C1 N1 H1N . . 124.9 ?
    C3 N1 H1N . . 124.9 ?
    C1 N2 C2 . . 109.9(4) ?
    C1 N2 H2N . . 125.1 ?
    C2 N2 H2N . . 125.0 ?
    C6 N3 C8 . . 110.5(4) ?
    C6 N3 H3N . . 125.1 ?
    C8 N3 H3N . . 124.4 ?
    C6 N4 C7 . . 110.8(4) ?
    C6 N4 H4N . . 124.7 ?
    C7 N4 H4N . . 124.5 ?
loop_
    _geom_hbond_atom_site_label_D
    _geom_hbond_atom_site_label_H
    _geom_hbond_atom_site_label_A
    _geom_hbond_site_symmetry_A
    _geom_hbond_distance_DH
    _geom_hbond_distance_HA
    _geom_hbond_distance_DA
    _geom_hbond_angle_DHA
    N1 H1N Cl3 1_566 0.86 2.42 3.227(4) 157.2
    N2 H2N Cl4 2_766 0.86 2.37 3.188(4) 158.2
    N3 H3N Cl2 . 0.86 2.37 3.220(4) 170.9
    N4 H4N Cl2 1_565 0.86 2.47 3.285(4) 159.1
_iucr_refine_instructions_details
;
TITL I         P -1         R = 0.04
CELL  0.71073    7.5784    8.0972   14.6610    92.420    97.880    98.170
ZERR 2           0.0015    0.0016    0.0030     0.030     0.030     0.030
LATT   1
SFAC  C  H Cl Hg  N
UNIT    20   36   8   2   8
TEMP    20
L.S. 50
ACTA
BOND $H
HTAB
HTAB N1 Cl3_$1
HTAB N2 Cl4_$2
HTAB N3 Cl2
HTAB N4 Cl2_$3
EQIV $1 x, y+1, z+1
EQIV $2 -x+2, -y+1, -z+1
EQIV $3 x, y+1, z
WGHT    0.013400
EXTI    0.011343
FVAR       0.31968
HG1   4    0.791825    0.208615    0.266500    11.00000    0.05255    0.04618 =
         0.05352    0.00504    0.01238    0.00583
C1    1    0.884628    0.750773    1.007166    11.00000    0.04808    0.04260 =
         0.06039    0.01410    0.01416    0.00990
C2    1    1.181280    0.800808    1.029330    11.00000    0.04763    0.05821 =
         0.06632    0.00729    0.00971    0.00595
AFIX  43
H2    2    1.300443    0.800152    1.020604    11.00000   -1.20000
AFIX   0
C3    1    1.123904    0.877580    1.099347    11.00000    0.06457    0.05134 =
         0.05537    0.00881   -0.00155    0.00209
AFIX  43
H3    2    1.194968    0.940310    1.149183    11.00000   -1.20000
AFIX   0
C4    1    0.693212    0.687094    0.969516    11.00000    0.05330    0.07649 =
         0.08251    0.01060    0.01168    0.00090
AFIX  23
H4A   2    0.625479    0.780241    0.966782    11.00000   -1.20000
H4B   2    0.643395    0.610079    1.011568    11.00000   -1.20000
AFIX   0
C5    1    0.668792    0.600249    0.875728    11.00000    0.06815    0.10121 =
         0.08766   -0.00335   -0.00579    0.00361
AFIX 137
H5A   2    0.710791    0.677489    0.832729    11.00000   -1.50000
H5B   2    0.543433    0.558928    0.856653    11.00000   -1.50000
H5C   2    0.736457    0.508515    0.877521    11.00000   -1.50000
AFIX   0
C6    1    0.565097    0.738773    0.387956    11.00000    0.05197    0.05123 =
         0.07609    0.01190    0.01583    0.00360
C7    1    0.278957    0.738826    0.335940    11.00000    0.05818    0.06507 =
         0.06424    0.01621    0.01090    0.01249
AFIX  43
H7    2    0.171547    0.777774    0.315672    11.00000   -1.20000
AFIX   0
C8    1    0.302440    0.580878    0.340883    11.00000    0.06051    0.05506 =
         0.05834    0.00204    0.00117    0.00133
AFIX  43
H8    2    0.215278    0.487192    0.325513    11.00000   -1.20000
AFIX   0
PART   1
C9    1    0.754997    0.805711    0.434509    10.75000    0.07510    0.04430 =
         0.11784    0.01052    0.01341    0.00556
AFIX  23
H9A   2    0.812590    0.882014    0.394477    10.75000   -1.20000
H9B   2    0.747779    0.869022    0.491193    10.75000   -1.20000
AFIX   0
PART   2
C9'   1    0.771439    0.769608    0.387019    10.25000    0.06638
AFIX  23
H9C   2    0.796858    0.734072    0.326778    10.25000   -1.20000
H9D   2    0.815249    0.888306    0.397732    10.25000   -1.20000
AFIX   0
PART   0
C10   1    0.863150    0.681683    0.455294    11.00000    0.07727    0.10512 =
         0.10797    0.00196   -0.00690    0.01128
AFIX  33
PART   1
H10A  2    0.980897    0.733012    0.483834    10.75000   -1.50000
H10B  2    0.872925    0.619332    0.399512    10.75000   -1.50000
H10C  2    0.809703    0.607754    0.496775    10.75000   -1.50000
PART   2
H10D  2    0.979460    0.744473    0.477544    10.25000   -1.50000
H10E  2    0.877580    0.574573    0.429114    10.25000   -1.50000
H10F  2    0.794650    0.666382    0.505534    10.25000   -1.50000
AFIX   0
PART   0
N1    5    0.939033    0.845765    1.083375    11.00000    0.06331    0.05207 =
         0.05711    0.01019    0.02706    0.01329
AFIX   3
H1N   2    0.869033    0.882765    1.118295    11.00000   -1.20000
AFIX   0
N2    5    1.031400    0.723213    0.972801    11.00000    0.06274    0.04980 =
         0.04837    0.00079    0.01465    0.00939
AFIX   3
H2N   2    1.032300    0.664813    0.922491    11.00000   -1.20000
AFIX   0
N3    5    0.480684    0.582800    0.373146    11.00000    0.07369    0.03713 =
         0.06774    0.00808    0.01677    0.01883
AFIX   3
H3N   2    0.530274    0.494790    0.382836    11.00000   -1.20000
AFIX   0
N4    5    0.440102    0.833606    0.365821    11.00000    0.07131    0.03578 =
         0.06697    0.00965    0.01951    0.00694
AFIX   3
H4N   2    0.458302    0.941106    0.369621    11.00000   -1.20000
AFIX   0
CL1   3    1.088538    0.118175    0.301035    11.00000    0.05642    0.06182 =
         0.08246    0.00302    0.00605    0.02108
CL2   3    0.622044    0.228526    0.398723    11.00000    0.06550    0.03678 =
         0.05745    0.00464    0.02337    0.01041
CL3   3    0.603821   -0.012294    0.156864    11.00000    0.04902    0.07637 =
         0.06464   -0.01963    0.00884   -0.00311
CL4   3    0.847697    0.479309    0.193364    11.00000    0.06698    0.04500 =
         0.06102    0.01238    0.01566    0.00969
HKLF 4
REM  I         P -1         R = 0.04
REM R1 =  0.0361 for   3437 Fo > 4sig(Fo)  and  0.0465 for all   4032 data
REM    178 parameters refined using      0 restraints
END
WGHT      0.0134      0.0000
REM Highest difference peak  0.799,  deepest hole -0.721,  1-sigma level  0.113
Q1    1   0.7603  0.1395  0.2009  11.00000  0.05    0.57
Q2    1   0.6634  0.1345  0.2333  11.00000  0.05    0.56
Q3    1   0.6757  0.2422  0.2380  11.00000  0.05    0.55
Q4    1   0.7870  0.1237  0.3210  11.00000  0.05    0.55
Q5    1   0.7953  0.2940  0.2000  11.00000  0.05    0.49
Q6    1   0.8642  0.2870  0.3175  11.00000  0.05    0.45
Q7    1   0.9045  0.7992  0.5908  11.00000  0.05    0.41
Q8    1   0.8893  0.8316  0.4654  11.00000  0.05    0.40
Q9    1   1.2910  0.1961  0.3029  11.00000  0.05    0.40
Q10   1   1.0931  0.1136  0.1979  11.00000  0.05    0.39
Q11   1   0.7108  0.7385  0.5227  11.00000  0.05    0.39
Q12   1   1.2014  0.2171  0.3614  11.00000  0.05    0.38
Q13   1   0.5029  0.0132  0.0814  11.00000  0.05    0.36
Q14   1   0.9245  0.0455  0.3429  11.00000  0.05    0.36
Q15   1   0.7648  0.6942  0.3959  11.00000  0.05    0.36
Q16   1   0.8959  0.4862  0.1817  11.00000  0.05    0.36
Q17   1   0.9193  0.0792  0.1955  11.00000  0.05    0.35
Q18   1   0.7307  0.3413  0.4804  11.00000  0.05    0.35
Q19   1   0.0932  0.5330  0.2186  11.00000  0.05    0.34
Q20   1   0.2955  0.7186  0.2810  11.00000  0.05    0.34
;
data_global
_journal_date_recd_electronic     2011-12-13
_journal_date_accepted     2011-12-23
_journal_name_full     'Acta Crystallographica, Section E'
_journal_year     2012
_journal_volume     68
_journal_issue      2
_journal_page_first     m148
_journal_page_last     m148
_journal_paper_category     QM
_journal_paper_doi     10.1107/S1600536811055371
_journal_coeditor_code     NC2260
_publ_contact_author_name     'Run-Qiang Zhu'
_publ_contact_author_address
;
Ordered Matter Science Research Center,
College of Chemistry and Chemical Engineering,
Southeast University,
Nanjing 211189, People's Republic of China
;
_publ_contact_author_email     'zhurunqiang@163.com'
_publ_contact_author_fax     '862552090626'
_publ_contact_author_phone     '862552090626'
_publ_section_title
;
Bis(2-ethyl-1<i>H</i>-imidazol-3-ium) tetrachloridomercurate(II)
;
loop_
    _publ_author_name
    _publ_author_footnote
    _publ_author_address
    'Zhu, Run-Qiang' .
;
Ordered Matter Science Research Center,
College of Chemistry and Chemical Engineering,
Southeast University,
Nanjing 211189, People's Republic of China
;
