# Supplementary material for: Bis(2-ethyl-1H-imidazol-3-ium) tetra­chloridomercurate(II)
Source: Acta Crystallogr Sect E Struct Rep Online. 2012 Jan 14;68(Pt 2):m148. doi: 10.1107/S1600536811055371 (PMC3274882; doi:10.1107/S1600536811055371)
Supplement: Supplementary file 2 [file e-68-0m148-Isup2.hkl]

# 
# h,k,l, Fc-squared, Fo-squared, sigma(Fo-squared) and status flag 
# 
data_I
_shelx_title ' I         P -1         R = 0.04' 
_shelx_refln_list_code          4 
_shelx_F_calc_maximum      207.42 
_exptl_crystal_F_000       508.00 
_reflns_d_resolution_high  0.7701 
 
loop_ 
 _symmetry_equiv_pos_as_xyz 
 'x, y, z' 
 '-x, -y, -z' 
 
_cell_length_a     7.5784 
_cell_length_b     8.0972 
_cell_length_c    14.6610 
_cell_angle_alpha  92.420 
_cell_angle_beta   97.880 
_cell_angle_gamma  98.170 
 
_shelx_F_squared_multiplier     1.000 
 
loop_ 
 _refln_index_h 
 _refln_index_k 
 _refln_index_l 
 _refln_F_squared_calc 
 _refln_F_squared_meas 
 _refln_F_squared_sigma 
 _refln_observed_status 
   2   0   0    11459.44    11754.65    242.14 o 
   3   0   0     7116.93     7314.53    144.81 o 
   4   0   0       36.65       55.97      5.93 o 
   5   0   0     4556.84     4638.09    126.07 o 
   6   0   0       55.10       75.98     10.32 o 
   7   0   0     1133.49     1134.84     47.07 o 
   8   0   0      120.46      125.88     21.41 o 
   9   0   0       69.21       48.28     20.26 o 
  -9   1   0      126.99      110.99     24.27 o 
  -8   1   0      218.46      231.73     23.85 o 
  -7   1   0      904.49      969.50     47.49 o 
  -6   1   0     6982.75     7157.22    241.69 o 
  -5   1   0      308.00      340.78     21.46 o 
  -4   1   0     7526.11     7586.45    228.26 o 
  -3   1   0     6067.73     6272.45    154.41 o 
  -2   1   0      666.43      633.57     12.10 o 
  -1   1   0    15610.08    15804.97    191.61 o 
   1   1   0    19370.74    20293.54    304.40 o 
   2   1   0      568.50      595.66     16.67 o 
   3   1   0     6507.07     6757.61    183.93 o 
   4   1   0     8081.14     8093.58    258.49 o 
   5   1   0     1324.95     1342.95     51.91 o 
   6   1   0     1217.75     1292.68     49.76 o 
   7   1   0       13.37       21.59     10.32 o 
   8   1   0      311.58      324.94     28.63 o 
   9   1   0       49.31       59.70     31.41 o 
  -9   2   0       94.09      189.48     41.50 o 
  -8   2   0      422.21      441.53     33.70 o 
  -7   2   0      697.73      664.71     35.58 o 
  -6   2   0      467.29      498.75     24.54 o 
  -5   2   0     2735.24     2664.55     99.62 o 
  -4   2   0       90.05      122.59      8.09 o 
  -3   2   0     8520.10     8463.93    190.50 o 
  -2   2   0     8855.49     9267.93    175.65 o 
  -1   2   0     9927.69    10100.34    168.49 o 
   0   2   0    21839.60    21613.82    388.17 o 
   1   2   0      690.51      660.11     14.37 o 
   2   2   0     7685.20     7790.70    145.01 o 
   3   2   0       34.18       48.52      5.32 o 
   4   2   0     8078.74     8372.99    207.90 o 
   5   2   0     2571.59     2561.82     73.73 o 
   6   2   0      547.90      515.54     24.95 o 
   7   2   0     1399.23     1432.29     60.09 o 
   8   2   0        6.11       -9.88     14.09 o 
   9   2   0      257.35      321.94     75.59 o 
  -9   3   0      401.01      346.85     62.20 o 
  -8   3   0       40.24       64.52     21.81 o 
  -7   3   0      742.18      676.51    108.27 o 
  -6   3   0     2379.10     2424.65     90.03 o 
  -5   3   0      529.29      503.45     62.57 o 
  -4   3   0     2689.37     2678.02     74.86 o 
  -3   3   0     2054.09     2087.65     73.60 o 
  -2   3   0     8458.99     8736.79    297.58 o 
  -1   3   0     1745.75     1813.82     97.26 o 
   0   3   0    14437.46    14667.83    442.22 o 
   1   3   0    19250.71    18548.36    412.13 o 
   2   3   0     1668.27     1678.30     65.75 o 
   3   3   0     8729.37     9127.83    228.57 o 
   4   3   0      148.23      174.28     13.06 o 
   5   3   0     1460.71     1421.85     47.49 o 
   6   3   0     1902.22     1744.37     70.71 o 
   7   3   0      380.85      336.92     36.33 o 
   8   3   0      432.45      466.97     47.84 o 
  -9   4   0       95.28      129.39     43.75 o 
  -8   4   0      238.81      283.94     40.50 o 
  -7   4   0        2.62       24.38     16.62 o 
  -6   4   0     1575.01     1603.87     82.34 o 
  -5   4   0     3089.43     3058.07    103.33 o 
  -4   4   0     3696.29     3957.45    205.77 o 
  -3   4   0     3895.08     3680.62    112.25 o 
  -2   4   0      407.64      384.34     23.39 o 
  -1   4   0     9353.47     8849.79    474.90 o 
   0   4   0     6248.70     6219.69    147.06 o 
   1   4   0    12172.36    11776.01    289.40 o 
   2   4   0     5238.82     5167.41    144.22 o 
   3   4   0       80.28       93.87      9.57 o 
   4   4   0     2837.31     2945.27     94.61 o 
   5   4   0     1481.45     1452.38     94.26 o 
   6   4   0      675.45      675.58     53.85 o 
   7   4   0      171.63      134.61     25.26 o 
   8   4   0      107.99       95.43     50.70 o 
  -9   5   0       92.36       79.08     40.62 o 
  -8   5   0       13.07       19.93     19.25 o 
  -7   5   0     1015.96     1046.10     96.18 o 
  -6   5   0      190.55      200.66     40.14 o 
  -5   5   0     3744.57     3649.58    130.26 o 
  -4   5   0     1140.79     1118.56     41.52 o 
  -3   5   0      705.53      792.55     39.27 o 
  -2   5   0     6838.00     6920.57    332.90 o 
  -1   5   0     3515.15     3444.75     98.30 o 
   0   5   0     6535.98     6228.29    168.17 o 
   1   5   0      387.63      370.51     18.27 o 
   2   5   0     1804.22     1691.06     50.57 o 
   3   5   0     1372.80     1288.72     69.64 o 
   4   5   0      346.83      372.35     37.69 o 
   5   5   0     1976.11     2009.10    116.47 o 
   6   5   0       54.13       63.22     43.40 o 
   7   5   0      340.59      413.42     46.03 o 
  -8   6   0      346.84      348.68     52.02 o 
  -7   6   0        4.82       37.09     23.39 o 
  -6   6   0     1172.61     1248.79     91.74 o 
  -5   6   0       56.82       67.83     21.69 o 
  -4   6   0     1029.73     1072.88     46.55 o 
  -3   6   0      460.75      491.87     29.82 o 
  -2   6   0      853.51      762.80     68.48 o 
  -1   6   0     3384.69     3262.13    107.58 o 
   0   6   0        4.10       23.91      9.98 o 
   1   6   0     4079.79     3961.83    119.44 o 
   2   6   0      486.53      500.30     44.09 o 
   3   6   0     1091.57     1094.77     69.85 o 
   4   6   0      988.39     1060.12     80.41 o 
   5   6   0      170.39      181.04     71.46 o 
   6   6   0      564.32      575.73     63.21 o 
   7   6   0       35.06       25.08     22.28 o 
  -8   7   0      109.05      167.22     42.87 o 
  -7   7   0      263.72      255.04     44.05 o 
  -6   7   0       31.35       50.70     23.75 o 
  -5   7   0     1523.64     1524.24    105.72 o 
  -4   7   0        5.43       -0.74     11.11 o 
  -3   7   0     1215.49     1340.34     69.70 o 
  -2   7   0      748.73      722.25     59.06 o 
  -1   7   0      653.70      601.46     32.76 o 
   0   7   0     1940.68     1960.43     74.42 o 
   1   7   0        0.34       -2.73      9.78 o 
   2   7   0     3716.72     3668.11    207.17 o 
   3   7   0      568.09      677.80     66.73 o 
   4   7   0      393.85      350.59     49.99 o 
   5   7   0      522.55      590.99     76.92 o 
   6   7   0        6.12        4.48     23.39 o 
  -7   8   0       75.49       30.68     51.72 o 
  -6   8   0      308.70      304.43     49.81 o 
  -5   8   0      270.91      312.68     48.59 o 
  -4   8   0     2111.34     2000.62    133.65 o 
  -3   8   0       12.49       31.62     17.52 o 
  -2   8   0     1031.04     1015.48    107.24 o 
  -1   8   0     1527.81     1458.17     88.06 o 
   0   8   0       33.09       20.79      9.13 o 
   1   8   0     1433.35     1435.68    105.83 o 
   2   8   0       17.43       26.05     19.90 o 
   3   8   0      422.90      413.84     71.66 o 
   4   8   0       46.42       44.64     28.75 o 
   5   8   0       38.71       10.14     43.89 o 
  -6   9   0       54.65       36.17     26.92 o 
  -5   9   0      466.56      463.58     62.24 o 
  -4   9   0      128.94      172.32     35.21 o 
  -3   9   0      357.59      346.78     52.69 o 
  -2   9   0       78.44       98.95     23.46 o 
  -1   9   0      340.92      289.92     42.08 o 
   0   9   0      602.65      617.72     68.33 o 
   1   9   0      156.08      174.15     81.40 o 
   2   9   0      435.64      478.58     67.17 o 
   3   9   0        0.35       25.90     27.68 o 
  -4  10   0      221.99      197.75     36.68 o 
  -3  10   0       28.75      -10.86     29.26 o 
  -2  10   0      162.34      125.10     52.37 o 
  -1  10   0       14.37       52.94     44.52 o 
   0  10   0      316.17      316.11     80.10 o 
   1  10   0      164.89      173.53     74.40 o 
  -1 -10   1      461.55      396.36     96.98 o 
   0 -10   1       85.64       90.24     41.20 o 
   1 -10   1      366.28      335.64     69.34 o 
   2 -10   1        1.83       35.03     35.42 o 
   3 -10   1      135.90      199.48     63.72 o 
   4 -10   1      198.56      208.39     45.38 o 
  -3  -9   1      186.85      289.50     57.20 o 
  -2  -9   1      216.47      237.52     58.55 o 
  -1  -9   1      472.77      500.28     65.20 o 
   0  -9   1      393.16      438.70     62.59 o 
   1  -9   1      204.02      216.96     22.42 o 
   2  -9   1      212.77      213.41     34.91 o 
   3  -9   1       34.28       39.53     23.16 o 
   4  -9   1      515.31      502.37     98.38 o 
   5  -9   1      216.75      251.20     53.65 o 
   6  -9   1      278.55      267.82     53.46 o 
  -5  -8   1      155.25      197.33     48.45 o 
  -4  -8   1      133.35      147.30     41.33 o 
  -3  -8   1        8.33       19.24     21.74 o 
  -2  -8   1     1006.35     1132.75     98.36 o 
  -1  -8   1      148.21      160.33     30.70 o 
   0  -8   1     1991.81     1846.52     80.33 o 
   1  -8   1      418.84      441.62     43.52 o 
   2  -8   1      193.68      195.41     21.00 o 
   3  -8   1      985.98     1041.20     77.39 o 
   4  -8   1        2.46      -19.75     19.75 o 
   5  -8   1      715.84      754.78     78.10 o 
   6  -8   1      178.79      192.63     41.18 o 
   7  -8   1      221.45      206.95     40.86 o 
  -6  -7   1      285.59      311.13     54.13 o 
  -5  -7   1       89.16      128.82     33.92 o 
  -4  -7   1      422.79      511.34     60.71 o 
  -3  -7   1     1040.11     1049.50     86.58 o 
  -2  -7   1       62.20      103.69     24.75 o 
  -1  -7   1     3602.27     3503.30    125.90 o 
   0  -7   1      394.32      535.96     94.53 o 
   1  -7   1     2953.34     2956.91    112.29 o 
   2  -7   1     2037.48     1832.96     75.22 o 
   3  -7   1      357.73      368.67     62.31 o 
   4  -7   1     1505.95     1589.02    106.28 o 
   5  -7   1      315.55      327.76     42.91 o 
   6  -7   1      278.41      285.72     44.75 o 
   7  -7   1       41.15       46.13     28.67 o 
   8  -7   1      134.50      146.95     40.85 o 
  -7  -6   1      213.07      166.14     62.27 o 
  -6  -6   1        4.81      -16.65     19.40 o 
  -5  -6   1     1433.48     1582.97    114.97 o 
  -4  -6   1      425.26      471.70     50.80 o 
  -3  -6   1     1049.45     1051.37     71.41 o 
  -2  -6   1     2955.85     2827.44     94.83 o 
  -1  -6   1      611.82      624.08     29.67 o 
   0  -6   1     4630.30     4412.56    142.23 o 
   1  -6   1      313.48      160.73     99.64 o 
   2  -6   1     1940.18     1929.03     70.98 o 
   3  -6   1      249.17      258.53     16.98 o 
   4  -6   1      499.29      527.36     45.03 o 
   5  -6   1     1671.00     1863.87    142.01 o 
   6  -6   1       19.32       19.97     18.45 o 
   7  -6   1      674.02      644.20     69.64 o 
   8  -6   1       47.73       30.75     22.13 o 
  -7  -5   1        8.92       15.30     35.81 o 
  -6  -5   1     1114.85     1023.45    172.27 o 
  -5  -5   1       18.99        6.44     25.49 o 
  -4  -5   1     1074.76     1054.69     72.56 o 
  -3  -5   1      247.21      304.42     32.55 o 
  -2  -5   1      937.90      962.58     35.15 o 
  -1  -5   1     5875.63     5604.90    177.78 o 
   0  -5   1       61.50       56.40      7.47 o 
   1  -5   1     9412.43     9008.82    330.48 o 
   2  -5   1      139.05      180.67     14.67 o 
   3  -5   1     1994.78     1903.44     97.64 o 
   4  -5   1     1937.79     1826.78     60.22 o 
   5  -5   1      630.37      570.19     44.14 o 
   6  -5   1     2102.07     2094.55    130.97 o 
   7  -5   1      159.42      160.81     36.66 o 
   8  -5   1      544.73      494.19     60.13 o 
   9  -5   1      131.79      166.79     53.25 o 
  -8  -4   1      102.41       86.33     50.80 o 
  -7  -4   1      613.91      589.96     53.32 o 
  -6  -4   1      266.64      246.68     38.09 o 
  -5  -4   1     1927.40     1796.18     64.01 o 
  -4  -4   1      157.81      180.26     14.94 o 
  -3  -4   1     2084.41     2028.11     72.88 o 
  -2  -4   1     2870.05     2963.09    100.87 o 
  -1  -4   1     6520.21     6687.36    179.05 o 
   0  -4   1     7701.51     7607.18    195.14 o 
   1  -4   1     3950.47     3754.85    185.38 o 
   2  -4   1    12636.33    20011.40   6329.74 o 
   3  -4   1     1308.64     1292.06     83.74 o 
   4  -4   1     2642.67     2687.36    104.39 o 
   5  -4   1     3901.35     3861.16    118.96 o 
   6  -4   1      182.02      154.86     25.58 o 
   7  -4   1      635.01      618.87     54.65 o 
   8  -4   1        0.22       -3.80     23.73 o 
   9  -4   1      239.27      286.65     47.67 o 
  -8  -3   1       69.87       40.86     18.73 o 
  -7  -3   1      589.80      525.48     49.00 o 
  -6  -3   1      434.93      415.99     22.38 o 
  -5  -3   1     1674.59     1529.71     86.60 o 
  -4  -3   1     4388.13     4294.43    167.79 o 
  -3  -3   1       62.74       78.03      7.53 o 
  -2  -3   1    12586.43    12973.80    381.82 o 
  -1  -3   1     5407.39     5803.90    162.38 o 
   0  -3   1     3098.79     2835.65    216.17 o 
   1  -3   1    14593.36    14739.38    312.46 o 
   2  -3   1       10.60       87.07     55.09 o 
   3  -3   1    12762.14    12510.20    299.87 o 
   4  -3   1      610.59      622.28     21.36 o 
   5  -3   1     1199.07     1164.39     41.72 o 
   6  -3   1     2099.74     2139.93     78.00 o 
   7  -3   1      185.57      163.40     19.43 o 
   8  -3   1      431.71      402.48     45.87 o 
   9  -3   1        0.76      -14.36     18.78 o 
  -9  -2   1       33.82       55.19     34.74 o 
  -8  -2   1      781.94      755.33     45.51 o 
  -7  -2   1      153.42      120.07     14.49 o 
  -6  -2   1      627.10      563.39     26.48 o 
  -5  -2   1     3278.99     3153.71     90.03 o 
  -4  -2   1     1188.54     1131.40     44.73 o 
  -3  -2   1    11934.37    11344.35    250.14 o 
  -2  -2   1      406.28      398.23     11.09 o 
  -1  -2   1     8097.97     8337.34    169.84 o 
   0  -2   1    12470.57    13796.03    481.62 o 
   1  -2   1    13031.48    13127.89    155.14 o 
   2  -2   1     9153.40     9205.85    270.80 o 
   3  -2   1     1546.14     1507.15     39.36 o 
   4  -2   1     1904.58     1980.95     51.72 o 
   5  -2   1      389.30      445.87     31.00 o 
   6  -2   1     2633.61     2661.68    117.87 o 
   7  -2   1     1181.46     1259.28     56.83 o 
   8  -2   1      543.38      585.14     37.40 o 
   9  -2   1      278.92      298.63     41.57 o 
  -9  -1   1      210.87      241.33     62.76 o 
  -8  -1   1       13.07       23.45     10.39 o 
  -7  -1   1     1306.37     1319.47     57.70 o 
  -6  -1   1     1045.29     1125.47     43.82 o 
  -5  -1   1     3592.89     3558.51    108.23 o 
  -4  -1   1     1556.76     1575.49     39.08 o 
  -3  -1   1     1367.39     1345.86     37.80 o 
  -2  -1   1      248.66      313.04      9.81 o 
  -1  -1   1      290.23      313.74     15.71 o 
   1  -1   1     8954.87     8731.96    167.25 o 
   2  -1   1    32935.32    33124.09    738.21 o 
   3  -1   1     7559.52     7250.62    556.49 o 
   4  -1   1       24.23       30.72      5.04 o 
   5  -1   1     5065.83     5256.71    147.86 o 
   6  -1   1      609.29      647.51     44.42 o 
   7  -1   1     1735.08     1754.76     72.13 o 
   8  -1   1      215.88      278.40     26.05 o 
   9  -1   1       23.02       15.49     13.94 o 
  -9   0   1       49.53      105.25     45.85 o 
  -8   0   1      173.61      179.99     27.65 o 
  -7   0   1        3.93       -2.97     11.40 o 
  -6   0   1     3706.34     3630.03    146.97 o 
  -5   0   1       59.33       84.80      8.71 o 
  -4   0   1     9123.70     9066.26    280.34 o 
  -3   0   1     5853.38     6089.80    158.84 o 
  -2   0   1     1638.84     1589.30     23.48 o 
   1   0   1    38735.65    35014.92    745.72 o 
   2   0   1     3254.43     3275.60    108.86 o 
   3   0   1     2028.96     2078.64     41.88 o 
   4   0   1    13240.32    13793.62    339.49 o 
   5   0   1       13.70       25.31      6.99 o 
   6   0   1     4692.13     4877.74    155.09 o 
   7   0   1      164.13      216.62     19.48 o 
   8   0   1      155.67      233.29     32.24 o 
   9   0   1      120.09      162.90     27.41 o 
  -9   1   1      131.57      109.95     25.43 o 
  -8   1   1      191.13      233.04     27.40 o 
  -7   1   1     1781.29     1846.19     76.56 o 
  -6   1   1      362.38      368.30     26.37 o 
  -5   1   1     6151.44     6606.72    190.21 o 
  -4   1   1       65.45       85.23      8.43 o 
  -3   1   1     8646.04     8554.81    179.16 o 
  -2   1   1    16334.47    16757.90    360.33 o 
  -1   1   1     4587.83     4778.72     82.61 o 
   1   1   1     2836.62     2847.50     36.31 o 
   2   1   1    10169.77    10248.97    163.58 o 
   3   1   1      925.95      918.87     31.01 o 
   4   1   1     2194.73     2239.54     77.62 o 
   5   1   1     1898.58     1878.37     80.59 o 
   6   1   1      162.89      142.71     19.71 o 
   7   1   1     1566.23     1539.43     66.04 o 
   8   1   1      130.52      174.21     58.00 o 
   9   1   1      238.00      286.97     65.21 o 
  -9   2   1      366.74      333.69     45.94 o 
  -8   2   1      237.39      197.38     21.26 o 
  -7   2   1     1021.06     1062.06     53.00 o 
  -6   2   1     3473.95     3491.58    121.22 o 
  -5   2   1      775.88      796.12     30.04 o 
  -4   2   1     9684.92     9607.91    253.94 o 
  -3   2   1      656.63      631.29     22.97 o 
  -2   2   1     4602.16     4622.71    228.92 o 
  -1   2   1      588.05      598.08     62.07 o 
   0   2   1      849.15      770.12     29.53 o 
   1   2   1    19744.06    18305.26    381.34 o 
   2   2   1      239.33      232.04      9.23 o 
   3   2   1     6462.90     6322.75    138.22 o 
   4   2   1      559.11      543.12     25.03 o 
   5   2   1      514.78      522.50     20.16 o 
   6   2   1     2128.71     2022.48     66.44 o 
   7   2   1       67.12       82.19     13.31 o 
   8   2   1      839.67      844.48    103.52 o 
   9   2   1        2.19        1.27     25.05 o 
  -9   3   1       11.03       11.35     19.08 o 
  -8   3   1      243.83      264.89     25.63 o 
  -7   3   1       82.48      107.26     16.20 o 
  -6   3   1      721.96      749.30     70.49 o 
  -5   3   1     5636.75     5677.47    224.80 o 
  -4   3   1      271.15      294.23     13.29 o 
  -3   3   1     8649.80     9165.76    230.34 o 
  -2   3   1      304.54      261.59     36.82 o 
  -1   3   1      880.45      893.13     20.09 o 
   0   3   1     9853.88    10011.81    187.94 o 
   1   3   1     7927.08     7905.94    135.95 o 
   2   3   1     9779.73     9802.34    251.87 o 
   3   3   1     1622.16     1637.42     39.97 o 
   4   3   1     3994.42     3848.77    119.04 o 
   5   3   1     1733.25     1680.72    113.68 o 
   6   3   1      567.38      492.00     30.64 o 
   7   3   1     1432.25     1387.99     89.16 o 
   8   3   1       23.95       24.66     31.51 o 
  -9   4   1      242.82      199.15     50.23 o 
  -8   4   1       36.13       17.46     17.05 o 
  -7   4   1      381.37      412.20     30.81 o 
  -6   4   1      697.55      712.34     36.89 o 
  -5   4   1     1975.54     2024.67     74.46 o 
  -4   4   1     2798.20     2851.75     88.10 o 
  -3   4   1     6058.01     6116.57    164.90 o 
  -2   4   1     7751.74     8301.82    279.11 o 
  -1   4   1     3437.58     3210.80     74.25 o 
   0   4   1     7501.01     7576.96    170.95 o 
   1   4   1    12801.75    12195.50    256.11 o 
   2   4   1     1453.77     1438.35     32.30 o 
   3   4   1     1474.86     1452.60     66.39 o 
   4   4   1      356.23      426.26     34.49 o 
   5   4   1     1682.61     1566.89    140.46 o 
   6   4   1      475.37      459.97     41.89 o 
   7   4   1      271.57      227.28     54.10 o 
   8   4   1      147.54      128.32     37.83 o 
  -9   5   1      126.17      112.46     43.65 o 
  -8   5   1      345.44      346.84     49.84 o 
  -7   5   1       15.40        3.37     13.63 o 
  -6   5   1     2713.16     2658.39    110.09 o 
  -5   5   1     2295.10     2314.87     89.40 o 
  -4   5   1     1109.81     1196.20     49.76 o 
  -3   5   1     3165.90     3112.37     95.23 o 
  -2   5   1       80.55       99.54     24.06 o 
  -1   5   1     5417.14     5314.19    142.85 o 
   0   5   1     1662.48     1730.80     71.03 o 
   1   5   1     3038.88     2925.12    118.42 o 
   2   5   1     2523.47     2546.18    111.18 o 
   3   5   1      198.07      301.74     75.74 o 
   4   5   1     1623.97     1690.54    128.24 o 
   5   5   1        6.68       49.96     19.29 o 
   6   5   1      533.26      579.67     56.93 o 
   7   5   1       68.87       73.06     29.70 o 
  -8   6   1       22.31       32.07     22.73 o 
  -7   6   1      348.82      320.23     42.64 o 
  -6   6   1       34.95       17.21     15.26 o 
  -5   6   1     1722.17     1679.64     74.28 o 
  -4   6   1     1551.98     1485.45     99.97 o 
  -3   6   1     1766.08     1781.30     83.36 o 
  -2   6   1     2178.67     2192.47     77.46 o 
  -1   6   1       88.34      107.76     10.79 o 
   0   6   1     1426.76     1357.00     43.48 o 
   1   6   1      289.56      288.16     24.46 o 
   2   6   1     2557.97     2588.91    133.26 o 
   3   6   1      587.16      592.89     58.24 o 
   4   6   1      406.25      419.99     46.44 o 
   5   6   1      646.78      630.90     64.81 o 
   6   6   1       37.25       65.91     27.42 o 
  -8   7   1      131.98      111.58     45.91 o 
  -7   7   1        3.05       47.65     24.68 o 
  -6   7   1      174.85      144.08     31.31 o 
  -5   7   1      140.14      172.72     64.22 o 
  -4   7   1     1796.14     1790.46     79.47 o 
  -3   7   1       28.26       33.17     22.30 o 
  -2   7   1     1697.23     1720.04     70.05 o 
  -1   7   1     1991.08     1867.14     73.93 o 
   0   7   1        8.52       43.56     16.67 o 
   1   7   1     2723.73     2734.92    155.82 o 
   2   7   1      132.42      148.49     28.04 o 
   3   7   1     1350.92     1419.79    102.16 o 
   4   7   1      219.55      206.08     53.95 o 
   5   7   1       27.82      127.47     99.37 o 
   6   7   1      338.77      404.61     62.72 o 
  -7   8   1      108.34      123.62     36.99 o 
  -6   8   1       12.64       50.59     32.68 o 
  -5   8   1      885.13      920.08     80.09 o 
  -4   8   1        9.44        4.01     14.50 o 
  -3   8   1     1587.44     1566.24     80.16 o 
  -2   8   1       44.90       35.14     15.52 o 
  -1   8   1      433.37      414.40     26.90 o 
   0   8   1     2462.18     2400.12    147.98 o 
   1   8   1       16.47       78.01     56.51 o 
   2   8   1     1412.44     1614.11    128.99 o 
   3   8   1      101.09      149.27     38.25 o 
   4   8   1       83.87      112.42     38.54 o 
   5   8   1      131.14      170.76     44.97 o 
  -6   9   1      217.79      279.43     50.27 o 
  -5   9   1       73.20      104.05     30.99 o 
  -4   9   1      982.50     1000.67    146.18 o 
  -3   9   1       21.96       12.06     16.34 o 
  -2   9   1      267.63      242.27     26.49 o 
  -1   9   1      354.95      360.46     43.64 o 
   0   9   1       54.83       44.03     90.67 o 
   1   9   1      366.18      403.62     56.08 o 
   2   9   1       77.56       87.82     30.26 o 
   3   9   1      338.14      375.76     61.05 o 
  -4  10   1       56.61      119.98     54.41 o 
  -3  10   1      316.66      288.79     71.29 o 
  -2  10   1       13.62       32.68     38.36 o 
  -1  10   1      242.61      174.77     50.13 o 
   0  10   1      115.46      119.90     51.29 o 
   1  10   1       62.38       47.36     30.72 o 
  -1 -10   2       59.91       46.97     42.28 o 
   0 -10   2      846.17      818.12    144.44 o 
   1 -10   2        5.46       32.58     37.67 o 
   2 -10   2      199.95      196.87     49.15 o 
   3 -10   2       41.78      100.13     35.52 o 
   4 -10   2       14.39      104.28     33.81 o 
  -3  -9   2       41.00        3.86     24.07 o 
  -2  -9   2      119.62      218.54     45.43 o 
  -1  -9   2      396.62      414.01     55.00 o 
   0  -9   2      355.22      388.20     66.85 o 
   1  -9   2      801.78      815.53     77.47 o 
   2  -9   2       22.35       56.04     20.87 o 
   3  -9   2      325.59      338.47     43.70 o 
   4  -9   2       61.02       36.11     39.78 o 
   5  -9   2      116.12       83.29     33.49 o 
   6  -9   2      131.32      225.33     76.49 o 
  -5  -8   2      200.58      240.57     48.64 o 
  -4  -8   2       91.15      131.13     40.59 o 
  -3  -8   2      467.40      485.68     63.35 o 
  -2  -8   2       11.72       15.26     21.09 o 
  -1  -8   2      399.31      306.12     40.48 o 
   0  -8   2      643.08      841.21    221.08 o 
   1  -8   2     1078.28     1731.81    624.78 o 
   2  -8   2      702.15      759.69     59.52 o 
   3  -8   2       90.47      105.64     25.69 o 
   4  -8   2     1173.63     1232.94    103.87 o 
   5  -8   2      224.30      201.76     40.04 o 
   6  -8   2      195.90      303.86     50.69 o 
   7  -8   2      258.40      303.94     57.45 o 
  -6  -7   2       78.59      121.66     63.61 o 
  -5  -7   2      273.38      249.03     56.99 o 
  -4  -7   2      357.75      389.89     52.21 o 
  -3  -7   2      706.47      811.43     74.52 o 
  -2  -7   2     1290.97     1343.11     61.62 o 
  -1  -7   2      176.04      175.46     25.80 o 
   0  -7   2     2693.25     2475.56    127.57 o 
   1  -7   2     3339.47     3213.36    260.79 o 
   2  -7   2      929.45      825.22     40.21 o 
   3  -7   2     1071.12      967.41     69.85 o 
   4  -7   2        0.62      -19.45     19.45 o 
   5  -7   2      993.87     1020.30     88.38 o 
   6  -7   2      314.71      361.91     52.00 o 
   7  -7   2      239.61      184.48     37.99 o 
  -7  -6   2        0.10       31.12     38.55 o 
  -6  -6   2      854.52      790.22     95.92 o 
  -5  -6   2      662.27      549.07     57.86 o 
  -4  -6   2     1818.49     1891.44    121.54 o 
  -3  -6   2      630.85      584.35     38.10 o 
  -2  -6   2      168.95      208.41     18.68 o 
  -1  -6   2     2975.51     2812.71    100.99 o 
   0  -6   2      821.72      787.92     36.59 o 
   1  -6   2     5460.42     5134.91    166.27 o 
   2  -6   2     1273.18     2012.77    619.09 o 
   3  -6   2      101.08      132.95     22.98 o 
   4  -6   2      958.97     1002.88     94.93 o 
   5  -6   2       80.84      118.18     40.08 o 
   6  -6   2      820.81      804.09     74.58 o 
   7  -6   2        3.99        3.96     54.31 o 
   8  -6   2      322.41      261.15     50.16 o 
  -7  -5   2      510.81      436.29     71.38 o 
  -6  -5   2       38.26       51.24     22.80 o 
  -5  -5   2     2410.44     2529.90    142.54 o 
  -4  -5   2      267.80      302.13     22.22 o 
  -3  -5   2      610.97      651.40     34.74 o 
  -2  -5   2     2658.24     2892.80    101.86 o 
  -1  -5   2       34.37       35.19     21.92 o 
   0  -5   2     3834.05     3769.22    114.42 o 
   1  -5   2      135.54      148.77     10.70 o 
   2  -5   2     4412.58     6577.56   2019.01 o 
   3  -5   2      677.58      650.77     33.60 o 
   4  -5   2     1400.65     1306.73    162.07 o 
   5  -5   2     3040.77     3109.43    171.85 o 
   6  -5   2       73.43       85.97     23.72 o 
   7  -5   2      611.99      557.02     59.23 o 
   8  -5   2       31.55       52.76     26.39 o 
  -7  -4   2       82.66       75.53     20.94 o 
  -6  -4   2     1011.39      946.50     44.40 o 
  -5  -4   2       12.55       -0.52      9.02 o 
  -4  -4   2     2951.75     2888.42     99.44 o 
  -3  -4   2       41.29       50.33     19.96 o 
  -2  -4   2     5115.44     5232.07    192.93 o 
  -1  -4   2     8468.57     9188.80    290.54 o 
   0  -4   2     1270.87     1247.69     51.23 o 
   1  -4   2     6327.63     6303.94    156.77 o 
   2  -4   2       25.70       48.16     15.41 o 
   3  -4   2     5188.81     4875.99    195.08 o 
   4  -4   2      961.47      964.17     53.49 o 
   5  -4   2     1930.89     1750.36     90.84 o 
   6  -4   2     2519.76     2569.31    133.37 o 
   7  -4   2       20.57       32.16     18.70 o 
   8  -4   2      698.31      706.30     68.07 o 
   9  -4   2       87.22      117.58     34.09 o 
  -8  -3   2      542.33      545.02     98.97 o 
  -7  -3   2      287.10      248.01     26.26 o 
  -6  -3   2      460.39      428.61     22.86 o 
  -5  -3   2     2792.96     2598.12     81.44 o 
  -4  -3   2       17.22       19.04      5.89 o 
  -3  -3   2     6687.30     6535.84    173.29 o 
  -2  -3   2       92.63      101.58      8.63 o 
  -1  -3   2     6581.04     6849.43    179.61 o 
   0  -3   2    14487.13    15238.85    526.98 o 
   1  -3   2     2260.63     2308.55     71.48 o 
   2  -3   2    22008.57    22155.27    396.39 o 
   3  -3   2     1154.28     1237.26     34.41 o 
   4  -3   2     1799.69     1956.86     61.71 o 
   5  -3   2      848.74      894.98     28.69 o 
   6  -3   2       46.60       56.08     13.86 o 
   7  -3   2      966.04     1031.33     69.82 o 
   8  -3   2       95.15       94.50     25.18 o 
   9  -3   2      304.19      367.67     50.69 o 
  -9  -2   2      300.04      294.85     77.56 o 
  -8  -2   2        9.35       29.85     24.71 o 
  -7  -2   2      697.97      670.15     34.84 o 
  -6  -2   2     2058.79     1941.08     66.17 o 
  -5  -2   2     2094.35     2065.20     61.97 o 
  -4  -2   2    16039.71    15554.43    401.69 o 
  -3  -2   2      369.99      370.23     28.61 o 
  -2  -2   2     5879.98     5841.24    167.02 o 
  -1  -2   2    12485.79    13044.46    467.66 o 
   0  -2   2     2615.61     2740.96    101.70 o 
   1  -2   2     7879.49     8002.49     96.04 o 
   2  -2   2     7213.78     7141.79     67.88 o 
   3  -2   2     6700.64     6770.33    137.05 o 
   4  -2   2       76.47       94.21     21.03 o 
   5  -2   2     3097.75     3043.71     88.31 o 
   6  -2   2     1685.35     1769.71     63.35 o 
   7  -2   2      520.28      532.10     41.91 o 
   8  -2   2      341.25      373.98     40.55 o 
   9  -2   2       37.72       45.91     21.54 o 
  -9  -1   2      110.02      138.67     43.26 o 
  -8  -1   2      459.20      530.44     85.34 o 
  -7  -1   2      753.96      675.81     47.41 o 
  -6  -1   2     1032.34      968.47     49.63 o 
  -5  -1   2     3148.34     3230.38    123.56 o 
  -4  -1   2     5158.81     4900.12    240.60 o 
  -3  -1   2     3971.79     3926.86    129.75 o 
  -2  -1   2        4.85       47.14     12.97 o 
  -1  -1   2    27887.14    29148.10    433.19 o 
   0  -1   2     3025.14     2925.90     63.34 o 
   1  -1   2    10385.90    10207.83    106.05 o 
   2  -1   2     2018.40     1989.14     40.23 o 
   3  -1   2     1876.42     2006.09     64.66 o 
   4  -1   2     2775.43     2712.83     83.85 o 
   5  -1   2      101.74      132.84     18.30 o 
   6  -1   2     3211.09     3438.17    172.68 o 
   7  -1   2      865.56      925.82     44.60 o 
   8  -1   2      243.38      243.71     30.14 o 
   9  -1   2      281.85      250.06     35.89 o 
  -9   0   2      132.78      114.20     26.72 o 
  -8   0   2       24.94       31.07     12.09 o 
  -7   0   2     1584.81     1605.03     92.04 o 
  -6   0   2      467.15      461.11     35.34 o 
  -5   0   2     5026.78     5188.93    140.20 o 
  -4   0   2     2595.20     2738.88     64.08 o 
  -3   0   2     2670.17     2766.38     51.63 o 
  -2   0   2     9937.48     9950.35    242.40 o 
  -1   0   2      123.16      155.69      4.70 o 
   1   0   2     2565.67     2416.30     66.18 o 
   2   0   2    12687.97    12949.93    290.93 o 
   3   0   2    14861.98    15047.43    319.83 o 
   4   0   2      193.40      207.48     11.14 o 
   5   0   2     2493.14     2587.58     74.65 o 
   6   0   2       71.85       85.90     15.42 o 
   7   0   2      821.58      787.47     37.01 o 
   8   0   2      398.59      436.24     31.94 o 
   9   0   2       96.45       99.25     26.76 o 
  -9   1   2      174.67      232.57     39.50 o 
  -8   1   2      312.03      309.04     26.33 o 
  -7   1   2      279.43      298.68     27.15 o 
  -6   1   2     1992.52     1988.24     70.32 o 
  -5   1   2      142.51      162.20     16.56 o 
  -4   1   2    13127.87    13269.89    331.75 o 
  -3   1   2    15022.87    15299.38    334.43 o 
  -2   1   2     7973.98     8020.61    146.18 o 
  -1   1   2    30572.04    33413.23    679.44 o 
   0   1   2      384.97      382.88      7.44 o 
   1   1   2    12346.71    11542.84    174.19 o 
   2   1   2     7427.03     7594.67    147.42 o 
   3   1   2    10717.54    11007.98    225.44 o 
   4   1   2     2731.25     2386.77     94.72 o 
   5   1   2       23.42       62.53     16.34 o 
   6   1   2      621.23      631.93     27.34 o 
   7   1   2      291.82      266.47     32.40 o 
   8   1   2      482.45      473.48     34.12 o 
   9   1   2       20.94       54.50     34.44 o 
  -9   2   2      135.59      150.12     30.83 o 
  -8   2   2      654.29      681.42     53.13 o 
  -7   2   2      846.36      861.95     45.40 o 
  -6   2   2       82.01      142.66     31.55 o 
  -5   2   2     5213.88     5256.39    158.22 o 
  -4   2   2     1288.72     1226.19     36.76 o 
  -3   2   2    16424.89    16082.21    382.69 o 
  -2   2   2     3754.56     3643.93     71.04 o 
  -1   2   2      124.26      155.56      5.04 o 
   0   2   2    13332.86    13183.92    191.62 o 
   1   2   2     4030.85     3889.04     94.55 o 
   2   2   2    12235.07    11936.25    171.33 o 
   3   2   2       43.88       49.35      8.29 o 
   4   2   2     2008.57     2112.90     51.47 o 
   5   2   2      378.76      358.49     16.22 o 
   6   2   2      130.51      172.08     55.84 o 
   7   2   2     1709.92     1746.29    107.30 o 
   8   2   2        5.43       32.33     39.78 o 
  -9   3   2      569.67      658.72     84.28 o 
  -8   3   2       85.55      105.04     23.30 o 
  -7   3   2       75.44      106.50     16.00 o 
  -6   3   2     2853.41     2904.43    108.58 o 
  -5   3   2        9.14       52.97     23.90 o 
  -4   3   2     5960.03     6098.42    175.93 o 
  -3   3   2       11.19       11.01      6.55 o 
  -2   3   2     4472.05     4697.06    150.13 o 
  -1   3   2      735.73      758.35     31.51 o 
   0   3   2     4709.55     4673.11     80.26 o 
   1   3   2    21859.80    21279.27    247.11 o 
   2   3   2      412.51      458.90     44.92 o 
   3   3   2     6646.62     6464.68    133.41 o 
   4   3   2      743.29      670.93     24.99 o 
   5   3   2      714.07      665.46     33.51 o 
   6   3   2      911.86      910.30     59.15 o 
   7   3   2      206.23      146.64     31.82 o 
   8   3   2      375.86      258.56     40.75 o 
  -9   4   2        6.65       -3.33     22.21 o 
  -8   4   2      240.66      226.86     35.16 o 
  -7   4   2      116.21      116.73     17.57 o 
  -6   4   2     1321.95     1303.64     78.43 o 
  -5   4   2     2956.46     2852.30    122.90 o 
  -4   4   2      911.52      931.50     45.57 o 
  -3   4   2     7147.70     6947.79    191.00 o 
  -2   4   2      290.59      271.20     15.21 o 
  -1   4   2     7752.73     7670.89    178.01 o 
   0   4   2     2372.42     2215.84     46.50 o 
   1   4   2     2767.57     2653.66     64.37 o 
   2   4   2     8549.50     8708.19    325.95 o 
   3   4   2       27.38       16.73     16.44 o 
   4   4   2     2835.35     2761.53    132.99 o 
   5   4   2      890.30      897.35     60.26 o 
   6   4   2      356.22      350.26     40.12 o 
   7   4   2      215.36      201.10     37.25 o 
   8   4   2        1.17       18.27     36.25 o 
  -9   5   2      251.73      255.94     57.28 o 
  -8   5   2        1.09       -4.06     15.29 o 
  -7   5   2      457.90      483.18     42.58 o 
  -6   5   2      135.01      119.44     16.83 o 
  -5   5   2     1349.66     1500.96     64.39 o 
  -4   5   2     3474.38     3414.62    149.06 o 
  -3   5   2      485.10      478.96     22.53 o 
  -2   5   2     9367.73     9509.25    277.68 o 
  -1   5   2      472.90      482.35     18.34 o 
   0   5   2     3836.69     3775.39     92.06 o 
   1   5   2     4363.09     3960.74    170.24 o 
   2   5   2       96.61      107.82     16.02 o 
   3   5   2     2672.71     2694.19    136.21 o 
   4   5   2      197.72      258.93     46.66 o 
   5   5   2      485.51      479.80     61.05 o 
   6   5   2       87.22      134.14     30.47 o 
   7   5   2       92.28      126.37     52.46 o 
  -8   6   2      620.14      643.71     90.95 o 
  -7   6   2        4.91       -5.10     15.96 o 
  -6   6   2      744.06      685.82     57.69 o 
  -5   6   2     1381.48     1398.06     66.98 o 
  -4   6   2      323.16      295.48     52.24 o 
  -3   6   2     2705.84     2661.30     96.93 o 
  -2   6   2      857.15      869.60     36.47 o 
  -1   6   2     1292.64     1271.94     43.19 o 
   0   6   2      229.65      230.65     16.55 o 
   1   6   2     2077.77     2070.09    104.59 o 
   2   6   2     2509.11     2423.44    124.77 o 
   3   6   2     1455.48     1489.56     97.41 o 
   4   6   2      477.30      515.25     48.74 o 
   5   6   2       24.36       28.19     26.18 o 
   6   6   2      208.22      206.15     64.71 o 
  -8   7   2      109.20      305.08     65.19 o 
  -7   7   2      175.18      213.33     39.94 o 
  -6   7   2        0.04        8.36     15.99 o 
  -5   7   2      831.69      816.26     64.55 o 
  -4   7   2      885.36      887.41     54.19 o 
  -3   7   2     1250.09     1231.69     63.08 o 
  -2   7   2      369.34      358.48     24.44 o 
  -1   7   2      159.68      156.19     13.75 o 
   0   7   2     1365.39     1252.37     54.35 o 
   1   7   2      167.98      137.61     40.63 o 
   2   7   2     2318.97     2378.49    148.49 o 
   3   7   2      318.09      281.27     43.05 o 
   4   7   2      352.59      357.57     50.56 o 
   5   7   2      455.11      496.89     62.50 o 
  -7   8   2       37.77        1.77     16.76 o 
  -6   8   2      244.97      200.13     38.17 o 
  -5   8   2       18.50       34.42     21.63 o 
  -4   8   2     1040.21     1123.61     80.89 o 
  -3   8   2      197.00      221.18     22.66 o 
  -2   8   2     1437.67     1433.01     69.80 o 
  -1   8   2      771.02      764.70     39.28 o 
   0   8   2        5.34       -9.13     17.91 o 
   1   8   2     1586.24     1612.62    116.99 o 
   2   8   2      148.34      209.60     40.13 o 
   3   8   2      542.65      553.77     72.78 o 
   4   8   2      188.68      197.20     43.40 o 
  -6   9   2       42.97       45.56     26.46 o 
  -5   9   2      477.36      453.60     56.97 o 
  -4   9   2       21.94       25.97     20.17 o 
  -3   9   2      800.30      832.88     64.92 o 
  -2   9   2      155.71      127.76     29.36 o 
  -1   9   2      419.24      365.87     70.48 o 
   0   9   2      336.38      341.69     47.14 o 
   1   9   2        9.71      -10.71     39.29 o 
   2   9   2      328.65      312.20     54.17 o 
   3   9   2       16.52       10.92     40.76 o 
  -4  10   2      341.40      286.84     72.76 o 
  -3  10   2       10.38       17.12     32.39 o 
  -2  10   2      282.73      249.40     65.41 o 
  -1  10   2        7.57      -23.39     36.20 o 
   0  10   2       53.80      114.93     36.35 o 
   1  10   2      158.67      149.83     44.71 o 
  -1 -10   3      294.91      317.07     87.54 o 
   0 -10   3        7.11       15.95     35.52 o 
   1 -10   3      685.41      826.61    123.90 o 
   2 -10   3       29.07       48.54     41.00 o 
   3 -10   3      245.28      224.87     43.10 o 
  -3  -9   3      507.74      534.41     78.07 o 
  -2  -9   3      271.55      242.43     46.66 o 
  -1  -9   3       75.89      134.70     39.20 o 
   0  -9   3      608.27      720.32    171.75 o 
   1  -9   3        6.19       76.78     55.38 o 
   2  -9   3      607.62      596.00    129.08 o 
   3  -9   3        2.13       28.87     49.02 o 
   4  -9   3      198.75      229.60     75.92 o 
   5  -9   3       63.54      109.50     51.53 o 
  -5  -8   3       15.41        9.28     23.56 o 
  -4  -8   3      565.57      487.91     71.37 o 
  -3  -8   3       10.61       50.11     27.31 o 
  -2  -8   3      604.72      674.89     72.02 o 
  -1  -8   3       19.44       42.34     44.09 o 
   0  -8   3      376.62      392.03     35.69 o 
   1  -8   3     1782.93     2039.15    509.99 o 
   2  -8   3      365.84      400.83     45.39 o 
   3  -8   3     1032.21     1052.08     90.06 o 
   4  -8   3       29.67       21.33     25.74 o 
   5  -8   3      219.44      209.69     48.90 o 
   6  -8   3      215.60      254.07     60.50 o 
   7  -8   3       80.02       37.88     30.05 o 
  -6  -7   3      188.28      307.59     80.67 o 
  -5  -7   3      596.51      534.16     66.19 o 
  -4  -7   3      361.96      343.59     47.90 o 
  -3  -7   3     1360.74     1405.70    105.97 o 
  -2  -7   3       21.76       35.44     12.06 o 
  -1  -7   3     1197.78     1205.95     58.44 o 
   0  -7   3      652.03      646.03     35.32 o 
   1  -7   3     1741.96     1710.62     71.45 o 
   2  -7   3     2926.85     4241.40   1273.75 o 
   3  -7   3      546.07      582.77     52.07 o 
   4  -7   3      882.08      906.33    157.58 o 
   5  -7   3      555.91      599.65     67.30 o 
   6  -7   3      277.91      282.75     42.96 o 
   7  -7   3      373.11      356.28     58.21 o 
  -7  -6   3      186.65      149.00     62.36 o 
  -6  -6   3       58.54      100.21     29.95 o 
  -5  -6   3     1221.91     1345.65    103.76 o 
  -4  -6   3     1370.17     1343.49     68.45 o 
  -3  -6   3     1338.86     1420.77     67.38 o 
  -2  -6   3     3162.83     3273.97    129.77 o 
  -1  -6   3      528.48      481.11     48.65 o 
   0  -6   3     4473.00     4463.44    158.73 o 
   1  -6   3     2919.20     2768.39    109.50 o 
   2  -6   3     1646.13     1511.33     55.05 o 
   3  -6   3     1066.72      961.43     98.96 o 
   4  -6   3       91.43      106.37     26.43 o 
   5  -6   3      845.42      809.39     79.67 o 
   6  -6   3      111.49      136.79     31.64 o 
   7  -6   3      341.22      325.56     49.05 o 
   8  -6   3      112.34      151.50     39.78 o 
  -6  -5   3     1315.92     1219.43    146.98 o 
  -5  -5   3      388.05      334.44     25.33 o 
  -4  -5   3     1368.23     1385.38     61.04 o 
  -3  -5   3     2317.63     2326.56    105.50 o 
  -2  -5   3      644.19      699.32     46.06 o 
  -1  -5   3     4839.34     4976.92    163.95 o 
   0  -5   3      308.97      367.91     29.14 o 
   1  -5   3     4381.17     4180.24    122.80 o 
   2  -5   3     1394.38     1360.11     74.39 o 
   3  -5   3     1150.95     1811.12    514.88 o 
   4  -5   3      715.09      695.77     71.03 o 
   5  -5   3      313.73      304.82     37.38 o 
   6  -5   3      788.37      826.69     67.88 o 
   7  -5   3       62.60       85.51     27.39 o 
   8  -5   3      419.89      449.33     60.69 o 
  -8  -4   3      171.81      219.57     68.62 o 
  -7  -4   3      494.85      442.23     39.49 o 
  -6  -4   3      107.12       97.32     13.01 o 
  -5  -4   3     1690.87     1513.45    132.32 o 
  -4  -4   3     1572.94     1533.88     57.69 o 
  -3  -4   3     3831.91     3776.93    130.40 o 
  -2  -4   3      827.28      827.05     35.86 o 
  -1  -4   3     1415.01     1503.93     51.49 o 
   0  -4   3     7002.36     7690.89    314.31 o 
   1  -4   3      401.81      456.52     61.63 o 
   2  -4   3    16812.54    18057.42    508.39 o 
   3  -4   3     1251.84     1585.94    364.91 o 
   4  -4   3     3575.20     3308.84    203.76 o 
   5  -4   3     1993.72     1987.62    108.41 o 
   6  -4   3        1.65        2.44     25.20 o 
   7  -4   3      662.54      719.05     63.71 o 
   8  -4   3       74.95       92.49     28.82 o 
   9  -4   3      174.14      282.12     78.41 o 
  -8  -3   3       21.90       63.70     44.52 o 
  -7  -3   3      231.26      298.03     21.72 o 
  -6  -3   3      650.98      650.56     40.02 o 
  -5  -3   3      105.08      127.04     14.37 o 
  -4  -3   3    10305.35     9871.53    286.54 o 
  -3  -3   3       81.42      103.96     10.45 o 
  -2  -3   3    17625.90    18057.29    518.21 o 
  -1  -3   3     5037.33     5213.58    143.56 o 
   0  -3   3       45.77       65.32     12.68 o 
   1  -3   3    17993.70    17995.16    372.41 o 
   2  -3   3       90.24       71.72     10.78 o 
   3  -3   3     7388.83    10368.95   3461.34 o 
   4  -3   3      672.33      628.62     31.45 o 
   5  -3   3      739.13      716.26     28.91 o 
   6  -3   3     2390.08     2384.15    123.91 o 
   7  -3   3       10.14       16.85     23.44 o 
   8  -3   3      450.51      452.08     98.17 o 
   9  -3   3        2.45       -7.85     18.15 o 
  -9  -2   3       33.84       -2.84     30.63 o 
  -8  -2   3      791.16      698.47     54.14 o 
  -7  -2   3      198.72      189.76     15.74 o 
  -6  -2   3      388.52      332.64     38.31 o 
  -5  -2   3     4924.98     4418.20    370.45 o 
  -4  -2   3      498.16      469.65     16.03 o 
  -3  -2   3    10499.34     9885.22    762.19 o 
  -2  -2   3      182.61      194.98     14.35 o 
  -1  -2   3    10252.77    10503.66    275.28 o 
   0  -2   3    43023.86    44844.69   2207.16 o 
   1  -2   3      193.47      197.95     14.12 o 
   2  -2   3    16335.95    15902.63    488.04 o 
   3  -2   3       15.89       37.63      9.47 o 
   4  -2   3      900.95      884.28     35.77 o 
   5  -2   3      812.70      848.01     29.35 o 
   6  -2   3      936.33      942.89     56.67 o 
   7  -2   3      605.97      635.86     33.00 o 
   8  -2   3       95.68      110.76     24.87 o 
   9  -2   3      297.97      317.17     43.25 o 
  -9  -1   3      239.28      217.88     36.81 o 
  -8  -1   3       20.14       62.64     55.39 o 
  -7  -1   3     1467.17     1513.10     63.72 o 
  -6  -1   3     1959.51     1958.16     66.76 o 
  -5  -1   3     1828.40     1856.93     53.02 o 
  -4  -1   3    10437.61    10452.31    243.44 o 
  -3  -1   3      120.63      125.70      6.06 o 
  -2  -1   3     6542.50     6335.70    151.44 o 
  -1  -1   3     2554.56     2584.74     62.28 o 
   0  -1   3    18586.18    17679.68    524.03 o 
   1  -1   3     5022.35     4806.68    166.25 o 
   2  -1   3     4713.61     4691.81     77.67 o 
   3  -1   3    14838.78    15226.48    328.77 o 
   4  -1   3       11.40       22.98      5.03 o 
   5  -1   3     3732.31     3763.42    136.81 o 
   6  -1   3      356.59      353.63     32.02 o 
   7  -1   3      227.69      252.28     24.64 o 
   8  -1   3      288.33      298.59     29.59 o 
   9  -1   3       26.66       28.00     19.03 o 
  -9   0   3       21.76       45.43     29.70 o 
  -8   0   3      973.42     1003.50     69.71 o 
  -7   0   3        8.47        7.49      8.57 o 
  -6   0   3     1043.54     1107.00     40.89 o 
  -5   0   3      101.36      106.64      8.54 o 
  -4   0   3     2885.73     2843.48     63.54 o 
  -3   0   3    13644.57    13889.07    254.77 o 
  -2   0   3     2650.60     2763.69     19.76 o 
  -1   0   3    16133.03    16594.35    148.84 o 
   0   0   3     7074.70     6678.62    146.84 o 
   1   0   3     8158.26     8089.08    149.19 o 
   2   0   3     6377.97     6312.14    142.10 o 
   3   0   3     6563.44     6576.56    175.58 o 
   4   0   3    10425.67    11166.64    280.89 o 
   5   0   3       67.51       70.92     12.45 o 
   6   0   3     1316.32     1388.42     49.90 o 
   7   0   3      899.96      959.31     44.44 o 
   8   0   3       86.60       88.22     16.51 o 
  -9   1   3      320.08      303.83     52.00 o 
  -8   1   3      629.47      669.27     58.12 o 
  -7   1   3     1589.43     1527.31     89.71 o 
  -6   1   3      103.35      111.56     11.34 o 
  -5   1   3     1976.39     1926.50     62.61 o 
  -4   1   3     2447.92     2432.23     59.76 o 
  -3   1   3    17838.64    17859.56    393.45 o 
  -2   1   3     7757.47     8537.41    496.71 o 
  -1   1   3     4231.84     4536.34     94.85 o 
   0   1   3    27689.29    26309.73    555.18 o 
   1   1   3    21968.56    19841.05    318.99 o 
   2   1   3    12047.20    11987.55    285.77 o 
   3   1   3    13095.64    13260.19    278.49 o 
   4   1   3     1007.61     1045.65     47.45 o 
   5   1   3     1337.36     1424.92     64.16 o 
   6   1   3       65.31       85.56     16.10 o 
   7   1   3      608.72      653.86     32.39 o 
   8   1   3      154.00      187.05     31.16 o 
   9   1   3      181.79      238.27     53.55 o 
  -9   2   3      560.57      609.13     61.43 o 
  -8   2   3      128.65      152.93     27.10 o 
  -7   2   3     1044.89     1091.47     83.29 o 
  -6   2   3     3173.73     3178.50    111.83 o 
  -5   2   3      750.85      748.81     27.93 o 
  -4   2   3    14342.66    14301.35    394.70 o 
  -3   2   3     7457.06     7663.49    179.86 o 
  -2   2   3     3196.45     3419.83     67.42 o 
  -1   2   3     1863.63     1967.10     42.03 o 
   0   2   3      486.58      487.55     10.70 o 
   1   2   3    12493.00    12902.53    341.15 o 
   2   2   3      594.47      592.85      8.93 o 
   3   2   3     7338.11     7232.80    137.16 o 
   4   2   3     1996.35     2000.81     47.46 o 
   5   2   3       55.40       81.45     15.25 o 
   6   2   3     1260.70     1243.84     45.74 o 
   7   2   3        5.07       20.38     16.12 o 
   8   2   3      365.78      398.67     47.58 o 
  -9   3   3       83.21      148.66     45.80 o 
  -8   3   3      514.04      517.70     58.65 o 
  -7   3   3      529.14      498.75     30.87 o 
  -6   3   3       15.09       37.31     17.40 o 
  -5   3   3     4087.34     4171.24    140.07 o 
  -4   3   3      186.19      214.18     13.85 o 
  -3   3   3     8375.44     8423.16    369.46 o 
  -2   3   3     4707.19     4792.97    108.45 o 
  -1   3   3     1635.39     1676.91     40.93 o 
   0   3   3     6810.61     7027.77    124.33 o 
   1   3   3     1175.84     1311.17     42.68 o 
   2   3   3     5449.30     5516.04    183.15 o 
   3   3   3      269.69      293.46     21.99 o 
   4   3   3     3952.17     4082.13    168.79 o 
   5   3   3     2051.86     2072.76    107.62 o 
   6   3   3      307.93      354.09     39.13 o 
   7   3   3      660.61      691.63     59.61 o 
   8   3   3       19.56       12.79     18.26 o 
  -9   4   3      373.17      322.72     61.02 o 
  -8   4   3       78.65      100.52     22.93 o 
  -7   4   3     1004.52      983.73     55.58 o 
  -6   4   3      792.10      745.68     39.69 o 
  -5   4   3      221.22      261.40     19.00 o 
  -4   4   3     2925.91     2854.68     88.14 o 
  -3   4   3       35.48       59.16     14.75 o 
  -2   4   3     9170.65     8968.52    226.42 o 
  -1   4   3     1753.91     1748.93     66.44 o 
   0   4   3     7219.61     7607.28    230.62 o 
   1   4   3     6180.28     6008.91    210.82 o 
   2   4   3       50.92       76.43     14.10 o 
   3   4   3     6397.45     6549.83    272.05 o 
   4   4   3      154.69      171.88     24.46 o 
   5   4   3     1309.53     1361.82     85.76 o 
   6   4   3      216.36      231.72     34.23 o 
   7   4   3       16.68      -19.31     19.31 o 
  -9   5   3       10.80       37.97     31.70 o 
  -8   5   3      644.38      622.72     82.04 o 
  -7   5   3       41.23       72.75     15.38 o 
  -6   5   3     1572.19     1706.50     78.36 o 
  -5   5   3     1451.91     1429.04     61.05 o 
  -4   5   3      497.84      465.12     25.62 o 
  -3   5   3     8345.33     8098.23    249.94 o 
  -2   5   3        1.42       24.81     16.13 o 
  -1   5   3     3565.81     3550.56     94.05 o 
   0   5   3      632.25      641.44     23.93 o 
   1   5   3     1300.12     1447.38     71.12 o 
   2   5   3     6059.44     6269.07    350.23 o 
   3   5   3       32.28       63.72     22.70 o 
   4   5   3     2558.98     2551.44    138.62 o 
   5   5   3       32.39       40.98     42.27 o 
   6   5   3       54.83       67.57     25.61 o 
   7   5   3      158.42      174.82     38.09 o 
  -8   6   3       47.79       96.00     32.59 o 
  -7   6   3      521.99      516.06     82.41 o 
  -6   6   3       19.21        2.88     13.36 o 
  -5   6   3     1202.53     1199.26     72.96 o 
  -4   6   3     3021.00     2986.11    114.58 o 
  -3   6   3      741.88      754.69     35.71 o 
  -2   6   3     5053.19     4911.52    164.41 o 
  -1   6   3      138.00      131.51     11.23 o 
   0   6   3      369.62      362.99     21.79 o 
   1   6   3     1271.28     1311.14     78.50 o 
   2   6   3      800.67      852.23     62.59 o 
   3   6   3      982.54      976.25     73.72 o 
   4   6   3      443.01      469.26     46.62 o 
   5   6   3      506.36      591.34     58.09 o 
   6   6   3       63.59       70.95     29.60 o 
  -8   7   3      275.91      179.38     52.78 o 
  -7   7   3        0.77        6.62     17.64 o 
  -6   7   3      371.65      375.99     38.54 o 
  -5   7   3      316.47      274.75     33.80 o 
  -4   7   3      812.04      821.63     47.64 o 
  -3   7   3      447.48      436.41     27.94 o 
  -2   7   3     1162.50     1176.30     51.12 o 
  -1   7   3     1482.54     1377.90     51.65 o 
   0   7   3       40.62       64.75     30.73 o 
   1   7   3     1590.14     1589.24    115.31 o 
   2   7   3      684.20      716.42     65.75 o 
   3   7   3      267.46      320.25     46.14 o 
   4   7   3      448.49      451.07     56.75 o 
   5   7   3       29.35       30.02     21.42 o 
  -7   8   3       93.97      132.03     47.37 o 
  -6   8   3       85.23       85.53     27.51 o 
  -5   8   3      766.92      734.11     63.88 o 
  -4   8   3      157.47      150.45     22.46 o 
  -3   8   3      568.34      591.79     40.14 o 
  -2   8   3      986.34      951.77     49.71 o 
  -1   8   3      712.09      716.63     62.61 o 
   0   8   3      874.77      892.90     77.04 o 
   1   8   3        5.10       24.43     34.49 o 
   2   8   3      749.04      792.95     79.41 o 
   3   8   3      481.86      496.26     67.11 o 
   4   8   3      171.30      208.78     43.70 o 
  -6   9   3       64.57       74.94     45.21 o 
  -5   9   3       43.70       55.59     24.95 o 
  -4   9   3      740.87      650.55     58.02 o 
  -3   9   3      176.00      176.19     23.08 o 
  -2   9   3      939.80      973.31     89.78 o 
  -1   9   3      620.76      505.49     53.74 o 
   0   9   3       78.18      124.11     61.80 o 
   1   9   3      260.49      336.53     58.90 o 
   2   9   3      117.85      188.77     73.26 o 
   3   9   3      260.42      294.01     64.08 o 
  -3  10   3      322.98      304.17     77.07 o 
  -2  10   3       10.30       13.41     31.51 o 
  -1  10   3      321.97      256.28     68.94 o 
   0  10   3       64.66      102.35     34.86 o 
  -1 -10   4       76.52      185.17     63.22 o 
   0 -10   4      504.19      386.11     89.65 o 
   1 -10   4       57.74       61.26     40.71 o 
   2 -10   4      462.32      465.13     62.06 o 
   3 -10   4      144.50       83.31     32.21 o 
  -3  -9   4      120.29      125.49     46.25 o 
  -2  -9   4      347.19      408.07     55.33 o 
  -1  -9   4      375.66      350.19     70.72 o 
   0  -9   4        6.90       23.15     17.72 o 
   1  -9   4      554.76      748.16    260.72 o 
   2  -9   4       81.25       76.55     41.84 o 
   3  -9   4      704.82      788.71     84.95 o 
   4  -9   4       95.29      135.38     67.73 o 
   5  -9   4       18.96       23.52     24.98 o 
  -5  -8   4      366.45      386.10     64.70 o 
  -4  -8   4        0.95       35.17     27.53 o 
  -3  -8   4     1030.01     1331.58    156.51 o 
  -2  -8   4      113.48       92.86     17.80 o 
  -1  -8   4      300.27      316.43     40.95 o 
   0  -8   4      589.68      588.60     37.73 o 
   1  -8   4       70.60      117.47     46.49 o 
   2  -8   4     1244.38     1537.77    664.41 o 
   3  -8   4      196.72      252.52     42.56 o 
   4  -8   4      982.61      885.04     81.53 o 
   5  -8   4       97.10      106.95     57.45 o 
   6  -8   4      101.48      198.44    122.44 o 
  -6  -7   4      105.44      138.10     59.02 o 
  -5  -7   4      164.45      177.21     36.06 o 
  -4  -7   4      614.20      610.39     73.81 o 
  -3  -7   4      382.70      394.70     33.31 o 
  -2  -7   4     1275.39     1409.98     74.47 o 
  -1  -7   4      126.07      169.79     28.88 o 
   0  -7   4     1945.79     1629.66    238.19 o 
   1  -7   4     2378.64     2216.72     90.11 o 
   2  -7   4      144.75      142.48     28.84 o 
   3  -7   4     2402.55     3509.30   1218.20 o 
   4  -7   4        0.92      -15.85     20.75 o 
   5  -7   4      408.64      467.12     72.64 o 
   6  -7   4      148.04      185.60     43.34 o 
   7  -7   4      186.71      196.00     47.56 o 
  -6  -6   4      534.59      547.31     59.93 o 
  -5  -6   4      255.90      288.96     47.39 o 
  -4  -6   4      793.30      744.39     78.86 o 
  -3  -6   4     2502.63     2645.72    125.60 o 
  -2  -6   4       63.30      122.70     17.14 o 
  -1  -6   4     2920.95     3083.84    150.25 o 
   0  -6   4      726.09      747.62     86.54 o 
   1  -6   4     3524.47     3303.37    204.20 o 
   2  -6   4     4707.50     4461.95    530.93 o 
   3  -6   4      248.91      381.57    159.14 o 
   4  -6   4     2662.45     2634.63    166.90 o 
   5  -6   4      136.96      175.02     33.64 o 
   6  -6   4      134.37      197.51     33.73 o 
   7  -6   4       82.92       81.90     28.41 o 
   8  -6   4       75.25       77.58     34.92 o 
  -7  -5   4      479.17      453.51     93.47 o 
  -6  -5   4        0.59       19.67     30.43 o 
  -5  -5   4     1806.77     1777.86     82.51 o 
  -4  -5   4     1177.65     1233.07     59.77 o 
  -3  -5   4     1674.08     1761.38     76.25 o 
  -2  -5   4     6286.10     6767.08    252.57 o 
  -1  -5   4      100.87       89.70     11.53 o 
   0  -5   4     1420.92     1365.17     96.34 o 
   1  -5   4     2016.17     1969.70     78.14 o 
   2  -5   4      979.79     1008.02     76.54 o 
   3  -5   4     2222.58     2294.18    193.91 o 
   4  -5   4     1598.99     1698.76    100.68 o 
   5  -5   4     1390.83     1373.97    142.68 o 
   6  -5   4        1.14       28.92     17.62 o 
   7  -5   4      478.92      550.02     61.87 o 
   8  -5   4      226.67      211.43     44.48 o 
  -8  -4   4      338.33      400.06     89.22 o 
  -7  -4   4       98.46       89.87     32.45 o 
  -6  -4   4      466.73      412.81     36.12 o 
  -5  -4   4      423.12      390.44     29.94 o 
  -4  -4   4     1302.31     1329.39     53.10 o 
  -3  -4   4     2015.11     1950.89     78.15 o 
  -2  -4   4     5259.49     5562.59    186.23 o 
  -1  -4   4     1600.22     1682.42     59.88 o 
   0  -4   4     1234.44     1253.36     40.06 o 
   1  -4   4     9339.32     8937.18    430.19 o 
   2  -4   4     4456.50     4511.73    249.87 o 
   3  -4   4     5725.00     5510.38    311.07 o 
   4  -4   4     1007.48      991.15     60.36 o 
   5  -4   4      232.62      237.93     28.87 o 
   6  -4   4     1536.53     1596.00     91.45 o 
   7  -4   4       58.65       41.13     18.27 o 
   8  -4   4      669.75      727.09     71.86 o 
  -8  -3   4      404.51      389.59     61.22 o 
  -7  -3   4      154.87      183.87     66.57 o 
  -6  -3   4      138.54      154.48     20.10 o 
  -5  -3   4     3751.14     3579.74    158.63 o 
  -4  -3   4       43.31       32.76     12.06 o 
  -3  -3   4     7613.94     7740.21    306.54 o 
  -2  -3   4      706.82      734.90     27.13 o 
  -1  -3   4     5333.67     5893.44    299.63 o 
   0  -3   4     7044.61     7196.52    189.97 o 
   1  -3   4      320.27      299.47     19.35 o 
   2  -3   4    19796.38    19822.46    770.89 o 
   3  -3   4     1531.70     1469.08    105.88 o 
   4  -3   4     3861.16     3683.85    169.22 o 
   5  -3   4     1802.49     1696.29    162.00 o 
   6  -3   4        5.80        4.64     19.23 o 
   7  -3   4      806.57      844.31     67.63 o 
   8  -3   4        1.37       -5.97     19.47 o 
   9  -3   4      149.23      193.01     38.56 o 
  -9  -2   4      270.49      246.06     75.00 o 
  -8  -2   4       15.38       60.20     20.17 o 
  -7  -2   4      725.39      674.62     50.13 o 
  -6  -2   4      962.83      922.63     76.45 o 
  -5  -2   4      901.28      848.52     41.23 o 
  -4  -2   4     7644.43     7488.24    190.53 o 
  -3  -2   4      113.85      104.96     13.48 o 
  -2  -2   4    13082.52    12567.86    297.84 o 
  -1  -2   4     4534.64     4456.43    137.94 o 
   0  -2   4     5404.28     5478.20    126.34 o 
   1  -2   4    13123.15    13174.63    245.79 o 
   2  -2   4      220.34      201.90      8.23 o 
   3  -2   4     7058.37     7123.83    181.03 o 
   4  -2   4      793.35      760.40     20.89 o 
   5  -2   4     2003.00     1961.72     56.94 o 
   6  -2   4     1691.75     1674.08     57.57 o 
   7  -2   4       23.82       41.99     16.60 o 
   8  -2   4      240.84      201.60     31.57 o 
   9  -2   4        8.54       36.92     34.39 o 
  -9  -1   4        2.06       13.85     18.23 o 
  -8  -1   4     1018.06     1024.65     77.79 o 
  -7  -1   4      440.33      470.66     42.92 o 
  -6  -1   4     2701.13     2692.77     87.77 o 
  -5  -1   4     2649.30     2646.01     71.76 o 
  -4  -1   4       92.64       88.86      6.81 o 
  -3  -1   4     9958.50     9925.79    194.49 o 
  -2  -1   4      325.10      321.63      7.42 o 
  -1  -1   4    11733.35    12011.86    253.35 o 
   0  -1   4     4094.22     4191.19    146.77 o 
   1  -1   4      776.14      796.19     75.50 o 
   2  -1   4     7817.11     7882.26    146.95 o 
   3  -1   4        2.46       17.73     10.49 o 
   4  -1   4     7280.88     7116.49    179.99 o 
   5  -1   4       87.30       96.41      8.95 o 
   6  -1   4     1836.15     1923.16     67.34 o 
   7  -1   4      641.84      646.60     37.45 o 
   8  -1   4       38.45       72.35     21.48 o 
   9  -1   4      432.11      396.33     80.32 o 
  -9   0   4      382.18      402.68     48.51 o 
  -8   0   4        6.77        8.49     34.83 o 
  -7   0   4     2195.95     2142.31    114.65 o 
  -6   0   4      334.10      356.40     18.52 o 
  -5   0   4      711.10      701.09     39.07 o 
  -4   0   4     4954.02     5008.23    172.31 o 
  -3   0   4      493.56      504.85     11.04 o 
  -2   0   4    16904.04    17610.46    487.31 o 
  -1   0   4    21296.07    21143.38    562.11 o 
   0   0   4     3624.50     3509.71     72.38 o 
   1   0   4     4234.17     4132.62     83.73 o 
   2   0   4     6601.81     6529.55    156.64 o 
   3   0   4    14040.64    13860.19    383.55 o 
   4   0   4      522.94      493.70     18.84 o 
   5   0   4     3214.27     3414.79     97.60 o 
   6   0   4      635.04      680.26     31.02 o 
   7   0   4      256.01      241.08     19.09 o 
   8   0   4      447.42      479.46     32.59 o 
  -9   1   4       77.44       67.42     24.69 o 
  -8   1   4      454.20      514.41     52.33 o 
  -7   1   4      648.27      697.93     56.92 o 
  -6   1   4     1485.62     1472.32     55.83 o 
  -5   1   4     1018.73     1045.65     34.84 o 
  -4   1   4     7284.38     7164.46    179.96 o 
  -3   1   4    14145.00    14561.51    301.34 o 
  -2   1   4     8989.78     9132.44    134.26 o 
  -1   1   4    15604.12    16793.01    351.48 o 
   0   1   4      929.74      890.27     20.25 o 
   1   1   4     5628.76     5412.57    229.69 o 
   2   1   4     6632.88     6250.29    127.44 o 
   3   1   4     6164.77     6559.33    140.99 o 
   4   1   4     3750.13     3734.13    102.41 o 
   5   1   4        6.73        3.94      8.92 o 
   6   1   4     1847.86     1934.91     98.78 o 
   7   1   4      504.28      547.07     48.28 o 
   8   1   4      184.90      257.17     34.59 o 
  -9   2   4      155.83      124.73     32.73 o 
  -8   2   4      414.61      419.88     47.50 o 
  -7   2   4     1166.74     1227.04     56.84 o 
  -6   2   4        3.74        9.61     12.82 o 
  -5   2   4     3586.94     3719.10    114.05 o 
  -4   2   4     1435.93     1495.32     44.09 o 
  -3   2   4    12446.91    12724.63    288.76 o 
  -2   2   4    11044.11    11909.97    253.26 o 
  -1   2   4     2546.92     2393.29     60.67 o 
   0   2   4    18277.96    18154.51    344.47 o 
   1   2   4     1531.15     1498.14     27.78 o 
   2   2   4     5196.62     4988.08     72.85 o 
   3   2   4      897.67      840.65     35.37 o 
   4   2   4      876.16      864.54     24.19 o 
   5   2   4     1182.85     1147.08     57.88 o 
   6   2   4       50.12       97.21     19.99 o 
   7   2   4      766.66      789.49     63.72 o 
   8   2   4       27.83       69.68     43.15 o 
  -9   3   4      306.49      318.91     41.30 o 
  -8   3   4      332.49      299.79     39.07 o 
  -7   3   4     1087.41     1119.38     57.80 o 
  -6   3   4     3017.58     2973.28    111.87 o 
  -5   3   4       90.72       99.59     13.56 o 
  -4   3   4     3315.67     3224.40    186.85 o 
  -3   3   4     1971.41     1920.25     49.08 o 
  -2   3   4     4278.84     4666.52    105.59 o 
  -1   3   4     4144.58     4387.31    205.85 o 
   0   3   4     1749.04     1746.83     41.02 o 
   1   3   4     4273.80     4420.33    139.67 o 
   2   3   4        7.26        2.97     15.56 o 
   3   3   4     3754.45     3784.38    141.00 o 
   4   3   4     2127.78     2243.69    107.16 o 
   5   3   4     1581.08     1643.15     87.74 o 
   6   3   4      482.87      494.77     45.33 o 
   7   3   4       23.20      -20.03     23.88 o 
   8   3   4      157.47      152.59     40.09 o 
  -9   4   4       93.40       81.14     39.64 o 
  -8   4   4      245.91      287.73     36.96 o 
  -7   4   4      281.11      315.97     28.72 o 
  -6   4   4     1204.68     1305.74     61.90 o 
  -5   4   4      642.89      640.79     31.67 o 
  -4   4   4       17.59       66.83     16.77 o 
  -3   4   4     9101.55     9302.63    261.74 o 
  -2   4   4     1306.32     1311.49     53.87 o 
  -1   4   4     9443.47     9648.46    232.00 o 
   0   4   4     1131.20     1090.09     39.43 o 
   1   4   4      682.57      664.94     45.11 o 
   2   4   4     4574.82     4807.00    190.49 o 
   3   4   4      125.74      117.86     17.92 o 
   4   4   4     4112.35     4096.66    197.49 o 
   5   4   4      427.01      410.21     42.95 o 
   6   4   4      190.20      214.00     31.19 o 
   7   4   4      316.26      341.39     46.67 o 
  -9   5   4      356.54      362.76     56.12 o 
  -8   5   4       24.74       75.45     33.66 o 
  -7   5   4      758.75      768.08     46.80 o 
  -6   5   4       69.50       78.92     15.52 o 
  -5   5   4      330.66      362.43     24.50 o 
  -4   5   4     2473.12     2326.71     79.98 o 
  -3   5   4      528.70      546.26     34.25 o 
  -2   5   4    12581.72    12867.95    383.06 o 
  -1   5   4      195.12      209.61     11.36 o 
   0   5   4     1822.70     1797.63     43.43 o 
   1   5   4     4172.07     4043.00    165.25 o 
   2   5   4       53.05       78.04     24.81 o 
   3   5   4     2817.45     2887.66    147.16 o 
   4   5   4       26.51       43.87     18.57 o 
   5   5   4      473.56      486.48     52.57 o 
   6   5   4      102.41       68.32     26.13 o 
   7   5   4       37.27       72.73     40.51 o 
  -8   6   4      493.78      497.81     67.60 o 
  -7   6   4        6.51      -20.84     22.16 o 
  -6   6   4      707.73      739.48     46.72 o 
  -5   6   4     1183.49     1186.11     79.81 o 
  -4   6   4      243.72      269.53     20.66 o 
  -3   6   4     3432.45     3436.11    121.99 o 
  -2   6   4       32.01       72.32     10.39 o 
  -1   6   4     3280.28     3294.55     99.53 o 
   0   6   4      278.45      289.22     29.58 o 
   1   6   4     1096.88     1085.86     63.60 o 
   2   6   4     1341.00     1326.95     87.13 o 
   3   6   4      130.15      154.75     28.20 o 
   4   6   4      521.61      598.93     58.64 o 
   5   6   4       27.03       86.28     46.38 o 
   6   6   4      236.29      179.01     42.20 o 
  -8   7   4       10.19       23.58     31.02 o 
  -7   7   4      345.95      355.15     50.63 o 
  -6   7   4        3.14       -1.21     13.21 o 
  -5   7   4      507.57      558.01     39.47 o 
  -4   7   4      728.16      708.61     44.20 o 
  -3   7   4      294.87      327.35     24.52 o 
  -2   7   4     1455.27     1463.75     60.91 o 
  -1   7   4        0.62       12.00      6.21 o 
   0   7   4     1661.95     1663.35    100.20 o 
   1   7   4       13.50       31.89     16.82 o 
   2   7   4      973.60      979.01     80.57 o 
   3   7   4      557.00      534.51     51.62 o 
   4   7   4       87.68      123.48     30.63 o 
   5   7   4      493.54      471.34     57.98 o 
  -7   8   4       12.21       29.16     31.90 o 
  -6   8   4      130.02      132.24     32.45 o 
  -5   8   4       36.48       73.75     22.96 o 
  -4   8   4      323.30      334.55     33.03 o 
  -3   8   4      349.32      340.20     30.24 o 
  -2   8   4      801.33      774.92     44.95 o 
  -1   8   4     1466.91     1382.38     99.09 o 
   0   8   4      148.88      193.50     34.09 o 
   1   8   4      633.46      682.84     68.56 o 
   2   8   4      186.52      194.63     36.16 o 
   3   8   4      203.07      300.46     63.20 o 
   4   8   4      439.58      517.60     73.42 o 
  -5   9   4      177.10      167.95     33.51 o 
  -4   9   4      100.95      108.01     25.63 o 
  -3   9   4      412.47      355.30     51.37 o 
  -2   9   4      290.23      314.26     46.32 o 
  -1   9   4      476.10      439.10     65.69 o 
   0   9   4      444.58      404.73     54.34 o 
   1   9   4        2.05       23.95     26.03 o 
   2   9   4      377.35      396.53     76.74 o 
  -3  10   4      133.66      151.13     55.21 o 
  -2  10   4      215.28      174.17     56.98 o 
  -1  10   4       89.33      110.43     35.83 o 
   0  10   4       66.28       80.05     46.68 o 
  -1 -10   5      241.40      189.65     70.69 o 
   0 -10   5        0.31       75.34     46.28 o 
   1 -10   5      297.49      357.81     83.72 o 
   2 -10   5      153.38      145.33     35.39 o 
   3 -10   5      284.23      226.10     48.04 o 
  -3  -9   5      586.19      666.86     84.38 o 
  -2  -9   5      178.31      200.89     40.89 o 
  -1  -9   5      182.27      271.96     55.80 o 
   0  -9   5      641.94      659.00     65.49 o 
   1  -9   5      135.40      129.96     31.41 o 
   2  -9   5      400.38      500.51    136.21 o 
   3  -9   5      185.90      233.00     48.06 o 
   4  -9   5      213.38      209.31     66.48 o 
   5  -9   5       48.48       60.80     33.49 o 
  -5  -8   5       16.74       82.00     52.64 o 
  -4  -8   5      632.39      674.16     86.10 o 
  -3  -8   5       72.27      161.37     37.02 o 
  -2  -8   5      654.99      725.63     49.87 o 
  -1  -8   5      124.12      160.86     21.71 o 
   0  -8   5       79.69      105.98     51.09 o 
   1  -8   5     1013.76     1095.57     87.57 o 
   2  -8   5        3.42       13.89     19.26 o 
   3  -8   5      838.81     1119.75    334.27 o 
   4  -8   5       88.52       37.73     25.98 o 
   5  -8   5      255.12      245.57     56.60 o 
   6  -8   5      103.46       97.90     55.84 o 
  -6  -7   5       84.46       96.30     54.61 o 
  -5  -7   5      337.85      294.69     50.80 o 
  -4  -7   5       81.58       81.80     46.68 o 
  -3  -7   5     1113.20     1186.56     71.81 o 
  -2  -7   5        6.30        7.17     11.89 o 
  -1  -7   5      974.87     1018.54     55.11 o 
   0  -7   5      251.61      211.66     37.04 o 
   1  -7   5      929.69     1036.53    107.08 o 
   2  -7   5     1584.13     1588.35    104.00 o 
   3  -7   5       37.30       94.39     33.48 o 
   4  -7   5     2155.31     2126.71    200.80 o 
   5  -7   5      307.14      297.77     42.52 o 
   6  -7   5      144.79      137.10     67.69 o 
   7  -7   5      166.86      194.17     69.94 o 
  -7  -6   5      261.34      127.29     35.54 o 
  -6  -6   5       56.02      -11.94     31.61 o 
  -5  -6   5      285.95      267.39     29.95 o 
  -4  -6   5      863.76      834.47     52.31 o 
  -3  -6   5      462.80      553.71     43.96 o 
  -2  -6   5     5719.34     5997.43    499.58 o 
  -1  -6   5       16.79       36.66     13.09 o 
   0  -6   5     2186.93     2203.76     99.08 o 
   1  -6   5     1715.02     1596.34     57.69 o 
   2  -6   5      113.50      136.85     57.51 o 
   3  -6   5     2348.07     2384.33    172.81 o 
   4  -6   5        1.71       37.10     69.08 o 
   5  -6   5     1125.75      997.84    129.45 o 
   6  -6   5      120.78      112.59     32.15 o 
   7  -6   5      115.15      139.84     38.61 o 
   8  -6   5      223.23      285.96     55.45 o 
  -7  -5   5       61.63      194.75     55.78 o 
  -6  -5   5      722.22      673.45     62.69 o 
  -5  -5   5      740.53      708.83     53.65 o 
  -4  -5   5      582.02      559.37     34.02 o 
  -3  -5   5     3713.50     3706.94    149.59 o 
  -2  -5   5      345.86      365.14     27.68 o 
  -1  -5   5     4858.83     5046.57    267.65 o 
   0  -5   5        9.21       20.61     18.05 o 
   1  -5   5     2588.50     2567.29    110.24 o 
   2  -5   5     3398.16     3527.86    432.63 o 
   3  -5   5      596.65      540.82     45.93 o 
   4  -5   5     1573.06     2181.44    608.74 o 
   5  -5   5       60.94       66.66     21.25 o 
   6  -5   5      140.73      147.32     31.66 o 
   7  -5   5       35.13       35.93     23.15 o 
   8  -5   5      198.47      182.17     43.31 o 
  -8  -4   5      146.06      277.31     80.27 o 
  -7  -4   5      477.25      446.80     48.39 o 
  -6  -4   5        2.41       23.86     23.54 o 
  -5  -4   5     1368.10     1338.44     81.44 o 
  -4  -4   5     2825.25     2662.39     98.14 o 
  -3  -4   5     2858.71     2761.33    101.33 o 
  -2  -4   5     3746.39     3847.76    137.11 o 
  -1  -4   5       46.03       68.08     11.66 o 
   0  -4   5      709.65      725.76     27.40 o 
   1  -4   5       76.78       99.76     18.40 o 
   2  -4   5     5127.71     4989.15    248.14 o 
   3  -4   5     1853.17     1737.56    121.29 o 
   4  -4   5     2659.42     3561.48   1170.47 o 
   5  -4   5     1919.59     1831.68    102.97 o 
   6  -4   5       30.77       13.85     16.58 o 
   7  -4   5      566.48      649.79     62.00 o 
   8  -4   5      104.34      118.18     48.30 o 
  -8  -3   5      276.92      291.22     37.27 o 
  -7  -3   5       66.70       73.19     21.29 o 
  -6  -3   5      570.61      542.78     26.58 o 
  -5  -3   5       10.76       36.91     26.07 o 
  -4  -3   5     3733.09     3789.45    114.01 o 
  -3  -3   5      412.87      296.20     41.00 o 
  -2  -3   5     6393.79     5906.41    640.84 o 
  -1  -3   5     9775.02     9865.96    301.47 o 
   0  -3   5      929.72     1031.10     36.00 o 
   1  -3   5    11048.33    11628.49    278.59 o 
   2  -3   5      151.18      138.77     15.84 o 
   3  -3   5     3153.50     2964.75    124.49 o 
   4  -3   5     1836.66     2552.32    788.29 o 
   5  -3   5     1821.89     1517.23    131.04 o 
   6  -3   5     1326.32     1242.52     92.03 o 
   7  -3   5        0.93        6.75     20.25 o 
   8  -3   5      366.27      364.55     50.25 o 
  -9  -2   5        1.19       21.82     38.16 o 
  -8  -2   5      372.71      404.17     47.72 o 
  -7  -2   5      703.13      703.69     52.09 o 
  -6  -2   5     1213.90     1102.36     84.64 o 
  -5  -2   5     4201.29     4034.01    115.67 o 
  -4  -2   5        9.53       20.08      8.30 o 
  -3  -2   5     6591.78     6293.91    147.39 o 
  -2  -2   5     2862.55     3081.37     81.22 o 
  -1  -2   5    12656.27    12359.22    413.43 o 
   0  -2   5     5440.19     5427.49    130.34 o 
   1  -2   5     1415.26     1425.35     64.31 o 
   2  -2   5     9576.19     9224.63    169.00 o 
   3  -2   5     5087.03     4899.16     93.81 o 
   4  -2   5     1958.36     1928.71     46.65 o 
   5  -2   5      811.11      798.15     26.35 o 
   6  -2   5      393.28      361.40     23.08 o 
   7  -2   5      193.12      196.09     27.95 o 
   8  -2   5        0.08      -12.76     15.95 o 
   9  -2   5      195.62      246.82     41.46 o 
  -9  -1   5      328.46      402.27     52.01 o 
  -8  -1   5       66.91      103.45     27.31 o 
  -7  -1   5     1364.22     1404.80     86.16 o 
  -6  -1   5      429.08      465.91     40.25 o 
  -5  -1   5     1435.46     1358.74     37.12 o 
  -4  -1   5     9845.09     9599.52    296.95 o 
  -3  -1   5     4282.79     4198.84     75.76 o 
  -2  -1   5    18023.87    18780.63    391.24 o 
  -1  -1   5     6292.34     6447.26    137.82 o 
   0  -1   5     3748.34     3669.73    104.28 o 
   1  -1   5      416.76      436.78     14.06 o 
   2  -1   5       23.31       37.66      9.24 o 
   3  -1   5     7365.23     7128.29    315.01 o 
   4  -1   5       22.64       36.80      8.63 o 
   5  -1   5     3242.61     3299.25     97.72 o 
   6  -1   5      209.20      222.95     15.83 o 
   7  -1   5       63.83       82.01     13.26 o 
   8  -1   5      412.99      480.09     46.12 o 
   9  -1   5        1.57       48.73     39.82 o 
  -9   0   5        1.40       -3.95     17.62 o 
  -8   0   5     1406.71     1608.79    112.42 o 
  -7   0   5      106.45      131.05     25.82 o 
  -6   0   5      718.91      712.52     48.61 o 
  -5   0   5     1294.38     1325.12     44.91 o 
  -4   0   5      201.74      193.69      5.66 o 
  -3   0   5     9025.05     9080.20    293.44 o 
  -2   0   5      344.61      344.03     15.53 o 
  -1   0   5    27393.57    26563.70    486.25 o 
   0   0   5      350.47      342.74     13.44 o 
   1   0   5     2214.05     2149.92     82.21 o 
   2   0   5     9282.34     8772.60    396.79 o 
   3   0   5     1488.82     1586.08     49.58 o 
   4   0   5     3865.99     3832.55    101.71 o 
   5   0   5      143.93      133.45     15.86 o 
   6   0   5     1133.17     1144.88     44.46 o 
   7   0   5      814.03      802.34     38.95 o 
   8   0   5       86.85       97.55     23.44 o 
  -9   1   5      334.49      311.62     45.60 o 
  -8   1   5      182.74      206.92     88.31 o 
  -7   1   5     1009.16     1007.62     69.38 o 
  -6   1   5       21.30       36.93     21.33 o 
  -5   1   5     1986.38     1983.47     56.46 o 
  -4   1   5     4322.84     4455.43     91.30 o 
  -3   1   5     2261.16     2173.84     28.23 o 
  -2   1   5     4860.89     4929.66     85.26 o 
  -1   1   5      289.48      324.81     11.26 o 
   0   1   5    24468.89    24364.45    748.50 o 
   1   1   5     5297.37     4936.76    216.05 o 
   2   1   5     4937.34     4849.03     99.54 o 
   3   1   5     7532.26     7523.26    225.94 o 
   4   1   5       59.95       50.03     13.22 o 
   5   1   5     1446.83     1490.88     48.60 o 
   6   1   5       23.70       45.37      9.84 o 
   7   1   5      482.50      499.18     46.57 o 
   8   1   5       91.87      102.82     26.64 o 
  -9   2   5      140.93      247.27     84.52 o 
  -8   2   5      322.26      400.62     48.47 o 
  -7   2   5      127.96      177.35     35.48 o 
  -6   2   5     3640.10     3558.21    132.43 o 
  -5   2   5        7.98       24.47     17.90 o 
  -4   2   5     5244.76     5211.16    126.67 o 
  -3   2   5     7097.55     7415.88    202.93 o 
  -2   2   5     1250.73     1222.01     25.78 o 
  -1   2   5    17228.11    17927.22    372.35 o 
   0   2   5      122.09      123.03      5.84 o 
   1   2   5     6433.29     5915.14    245.41 o 
   2   2   5     1565.13     1505.50     53.19 o 
   3   2   5     1267.18     1263.10     26.42 o 
   4   2   5     4874.77     4652.92    114.01 o 
   5   2   5      145.75      166.21     18.41 o 
   6   2   5      918.47      969.31     65.62 o 
   7   2   5        1.49        4.94     42.61 o 
   8   2   5       51.10       44.73     23.14 o 
  -9   3   5      155.32      186.47     40.82 o 
  -8   3   5      274.97      295.68     41.56 o 
  -7   3   5     1710.43     1687.48    120.85 o 
  -6   3   5      329.72      335.81     25.67 o 
  -5   3   5     2229.91     2255.22    119.15 o 
  -4   3   5      351.33      336.93     14.20 o 
  -3   3   5     1930.79     1910.64     58.57 o 
  -2   3   5    10141.72    11053.95    269.55 o 
  -1   3   5     4587.54     4821.99    141.34 o 
   0   3   5     6914.10     6767.06    285.28 o 
   1   3   5      172.92      166.75      8.32 o 
   2   3   5      687.75      703.13     33.93 o 
   3   3   5      714.21      640.32     32.34 o 
   4   3   5     1966.29     2085.85    102.81 o 
   5   3   5      794.41      842.63     64.89 o 
   6   3   5      467.79      437.03     42.79 o 
   7   3   5      290.49      325.24     43.75 o 
   8   3   5       68.62      148.49     35.06 o 
  -9   4   5      260.91      216.88     54.05 o 
  -8   4   5      351.49      403.12     50.33 o 
  -7   4   5      699.84      699.81     51.09 o 
  -6   4   5     1339.38     1360.62     65.84 o 
  -5   4   5        5.17       -2.91      8.92 o 
  -4   4   5      591.22      566.59     24.37 o 
  -3   4   5     1172.79     1179.65     38.04 o 
  -2   4   5     5642.22     5786.21    152.46 o 
  -1   4   5      603.62      630.39     24.06 o 
   0   4   5     6431.93     6613.44    183.75 o 
   1   4   5     3086.75     3066.35    119.98 o 
   2   4   5      537.67      584.44     34.81 o 
   3   4   5     5134.47     5296.08    234.17 o 
   4   4   5      711.35      817.10     51.77 o 
   5   4   5      576.59      660.08     56.43 o 
   6   4   5      267.00      337.72     77.70 o 
   7   4   5        4.82       -7.35     17.29 o 
  -9   5   5       11.02       -4.50     24.66 o 
  -8   5   5      448.74      381.68     52.51 o 
  -7   5   5       10.05       11.65     28.47 o 
  -6   5   5     1023.96      999.24     51.35 o 
  -5   5   5      911.96      832.38     36.98 o 
  -4   5   5       78.04       91.55     12.21 o 
  -3   5   5     4801.24     4779.74    149.91 o 
  -2   5   5      736.59      740.49     29.24 o 
  -1   5   5     4155.13     4255.38    216.39 o 
   0   5   5     1792.70     1715.26     44.08 o 
   1   5   5      753.66      760.32     45.36 o 
   2   5   5     2730.39     2761.64    137.33 o 
   3   5   5       66.25      122.33     32.69 o 
   4   5   5     1283.80     1260.25     86.31 o 
   5   5   5      339.43      382.95     54.51 o 
   6   5   5       68.48       56.62     50.11 o 
  -8   6   5        6.38       22.31     27.79 o 
  -7   6   5      702.39      687.29     59.06 o 
  -6   6   5      220.15      247.77     24.02 o 
  -5   6   5      813.32      828.50     45.85 o 
  -4   6   5      783.83      743.72     37.72 o 
  -3   6   5      175.33      203.99     18.20 o 
  -2   6   5     3077.27     3027.27    101.86 o 
  -1   6   5      918.77      880.53     31.80 o 
   0   6   5     2019.53     2081.01    111.27 o 
   1   6   5     1180.44     1190.23     78.92 o 
   2   6   5       59.95       91.72     20.68 o 
   3   6   5      684.99      721.87     56.97 o 
   4   6   5        2.44       31.12     16.46 o 
   5   6   5      512.86      567.08     77.90 o 
   6   6   5       34.54       41.89     39.19 o 
  -7   7   5       26.46       43.25     31.22 o 
  -6   7   5     1099.52     1012.09     61.18 o 
  -5   7   5      173.45      191.99     23.74 o 
  -4   7   5       46.58       94.61     16.08 o 
  -3   7   5      936.54      980.96     48.75 o 
  -2   7   5        3.87       16.95     11.58 o 
  -1   7   5     1660.80     1734.91    107.94 o 
   0   7   5        3.62       69.44     64.24 o 
   1   7   5      824.52      876.76     72.66 o 
   2   7   5      145.05      202.06     30.99 o 
   3   7   5       57.77       75.95     30.88 o 
   4   7   5      642.96      734.30     80.03 o 
   5   7   5        2.14       16.58     38.45 o 
  -7   8   5      314.39      225.72     58.56 o 
  -6   8   5       21.16       17.49     40.27 o 
  -5   8   5      396.04      360.21     34.75 o 
  -4   8   5       26.72       15.82     12.23 o 
  -3   8   5      122.16      123.57     18.94 o 
  -2   8   5     1176.53     1167.14    139.76 o 
  -1   8   5      260.46      224.89     38.90 o 
   0   8   5      569.20      610.11     54.87 o 
   1   8   5        4.38       35.90     20.54 o 
   2   8   5      306.73      387.96     77.27 o 
   3   8   5      343.23      327.20     54.62 o 
   4   8   5       96.35       58.48     32.43 o 
  -5   9   5       36.47       12.93     36.26 o 
  -4   9   5      284.54      247.45     60.81 o 
  -3   9   5      245.82      258.54     45.44 o 
  -2   9   5      422.81      426.51     56.18 o 
  -1   9   5      673.06      736.32     77.77 o 
   0   9   5       26.55       27.97     22.76 o 
   1   9   5      261.24      325.28     49.96 o 
   2   9   5       47.80       82.27     35.99 o 
  -2  10   5      160.73      171.70     57.36 o 
   0 -10   6      309.83      381.71     69.62 o 
   1 -10   6       48.94        5.28     30.04 o 
   2 -10   6      238.92      464.21    242.08 o 
  -3  -9   6      310.69      222.18     47.08 o 
  -2  -9   6      347.75      388.71     81.09 o 
  -1  -9   6      420.28      355.75     53.29 o 
   0  -9   6       11.82       41.37     37.23 o 
   1  -9   6      379.90      414.96     50.73 o 
   2  -9   6      126.09      172.27     55.50 o 
   3  -9   6      314.62      659.05    328.60 o 
   4  -9   6      260.49      213.50     51.95 o 
  -4  -8   6       70.17       45.18     30.93 o 
  -3  -8   6      606.34      699.07     71.70 o 
  -2  -8   6      600.33      605.19     46.21 o 
  -1  -8   6      504.34      506.76     39.41 o 
   0  -8   6      502.38      480.66     53.27 o 
   1  -8   6       91.85      109.30     56.82 o 
   2  -8   6      453.01      501.76     59.96 o 
   3  -8   6       26.72       32.14     32.24 o 
   4  -8   6      352.67      404.90     62.48 o 
   5  -8   6       97.71       93.27     34.97 o 
   6  -8   6      169.36      194.64     50.59 o 
  -6  -7   6      221.19      263.55     76.56 o 
  -5  -7   6       14.43       22.39     21.11 o 
  -4  -7   6      433.39      432.96     40.86 o 
  -3  -7   6      158.23      196.05     28.73 o 
  -2  -7   6     1315.24     1303.96    113.26 o 
  -1  -7   6      246.68      224.40     22.78 o 
   0  -7   6     1723.21     1749.70     76.49 o 
   1  -7   6      675.73      702.49     66.91 o 
   2  -7   6       73.01       80.28     25.27 o 
   3  -7   6     1649.86     1638.30    121.07 o 
   4  -7   6       94.81      211.45     68.81 o 
   5  -7   6      521.82      526.56     65.82 o 
   6  -7   6      142.86      247.72     52.29 o 
   7  -7   6       29.83      171.17     89.59 o 
  -7  -6   6        7.11      -41.49     42.66 o 
  -6  -6   6      594.74      645.35    110.06 o 
  -5  -6   6      113.19      122.78     21.67 o 
  -4  -6   6       78.81      119.14     25.94 o 
  -3  -6   6     2332.48     2607.46    130.78 o 
  -2  -6   6       39.22       77.17     18.63 o 
  -1  -6   6     4234.03     3950.56    261.49 o 
   0  -6   6      640.67      588.01     32.11 o 
   1  -6   6      404.73      412.15     43.42 o 
   2  -6   6     2688.48     2893.61    170.02 o 
   3  -6   6       22.88       24.60     17.97 o 
   4  -6   6     2442.22     3796.68   1157.34 o 
   5  -6   6       98.21      149.35     34.29 o 
   6  -6   6      155.68      149.92     33.59 o 
   7  -6   6      123.08      115.43     43.56 o 
  -7  -5   6      650.17      766.38    131.63 o 
  -6  -5   6        3.39        0.72     15.15 o 
  -5  -5   6      529.85      558.90     37.03 o 
  -4  -5   6     2105.16     2064.06     99.41 o 
  -3  -5   6      513.87      659.68     41.34 o 
  -2  -5   6     7370.98     7940.31    322.08 o 
  -1  -5   6      142.66      129.59     25.05 o 
   0  -5   6     3046.62     3116.86    139.59 o 
   1  -5   6     2449.60     2390.68    128.80 o 
   2  -5   6      341.44      371.02    101.21 o 
   3  -5   6     2196.15     2026.56    116.28 o 
   4  -5   6      134.43      181.31     41.16 o 
   5  -5   6     1159.17     1085.65     80.49 o 
   6  -5   6       14.28        6.09     16.84 o 
   7  -5   6      189.68      259.37     69.51 o 
   8  -5   6      107.58      151.74     40.72 o 
  -8  -4   6      454.22      605.70    117.55 o 
  -7  -4   6       23.43       29.44     19.77 o 
  -6  -4   6     1423.44     1430.91    103.72 o 
  -5  -4   6      245.54      217.35     17.55 o 
  -4  -4   6      987.53      997.01     67.97 o 
  -3  -4   6     3233.17     3170.65    126.54 o 
  -2  -4   6     1055.16     1119.58     50.94 o 
  -1  -4   6     4897.21     5256.72    187.06 o 
   0  -4   6      671.35      716.04     40.53 o 
   1  -4   6     2704.76     2706.01    137.75 o 
   2  -4   6     1450.87     1492.67     84.09 o 
   3  -4   6      959.76      995.31     64.06 o 
   4  -4   6     1445.23     1914.33    625.01 o 
   5  -4   6      131.26      174.39     29.11 o 
   6  -4   6      818.38      846.41     64.38 o 
   7  -4   6        6.32       33.44     21.17 o 
   8  -4   6      272.92      256.39     44.90 o 
  -8  -3   6      132.90      174.27     64.21 o 
  -7  -3   6      785.79      790.65     59.29 o 
  -6  -3   6        7.13       17.06     22.31 o 
  -5  -3   6     1854.42     1677.29     77.58 o 
  -4  -3   6      439.21      425.27     19.58 o 
  -3  -3   6     1922.81     1840.61    114.98 o 
  -2  -3   6     4183.95     4338.27    276.91 o 
  -1  -3   6     2909.88     3201.57    101.31 o 
   0  -3   6     6919.40     7264.76    209.95 o 
   1  -3   6      446.09      435.68     14.66 o 
   2  -3   6     7420.83     7150.77    365.45 o 
   3  -3   6     2652.26     2483.13    169.64 o 
   4  -3   6     1073.84     1299.65    503.42 o 
   5  -3   6     4154.53     3910.81    185.60 o 
   6  -3   6       37.68       44.48     18.25 o 
   7  -3   6      263.43      295.94     49.16 o 
   8  -3   6       28.28       25.79     21.02 o 
  -9  -2   6      128.12      157.30     37.34 o 
  -8  -2   6      347.18      366.17     53.23 o 
  -7  -2   6      648.64      641.94     57.48 o 
  -6  -2   6      868.74      775.45     56.09 o 
  -5  -2   6     1647.27     1505.38    109.49 o 
  -4  -2   6     3432.47     3064.89    161.41 o 
  -3  -2   6     2092.81     1952.22    116.97 o 
  -2  -2   6    11066.67    11544.45    326.62 o 
  -1  -2   6    18573.79    18138.32    655.38 o 
   0  -2   6     3260.10     3267.14     88.03 o 
   1  -2   6     5174.02     4879.99    162.85 o 
   2  -2   6      998.43      992.50     21.30 o 
   3  -2   6     4094.28     4096.91     88.11 o 
   4  -2   6     2019.02     2661.60    931.22 o 
   5  -2   6     1209.71     1092.01     35.73 o 
   6  -2   6      654.35      665.82     52.95 o 
   7  -2   6        7.38       49.95     42.86 o 
   8  -2   6      165.87      190.69     29.86 o 
  -9  -1   6       19.00       -5.29     18.70 o 
  -8  -1   6     1463.03     1430.33    138.04 o 
  -7  -1   6      822.90      790.32     60.27 o 
  -6  -1   6     1366.13     1332.67     80.75 o 
  -5  -1   6     1304.86     1241.02     64.66 o 
  -4  -1   6      140.90      152.27     17.55 o 
  -3  -1   6     9500.16     8846.61    362.64 o 
  -2  -1   6     1827.60     1854.60     84.49 o 
  -1  -1   6     8777.33     8662.98    199.95 o 
   0  -1   6     8165.90     8292.31    240.43 o 
   1  -1   6      439.09      448.32     15.15 o 
   2  -1   6     8430.05     8684.39    200.67 o 
   3  -1   6     1526.77     1502.35     69.18 o 
   4  -1   6     2718.25     3620.63   1376.81 o 
   5  -1   6      252.52      261.22     19.02 o 
   6  -1   6      372.38      346.51     20.31 o 
   7  -1   6      242.01      293.43     64.14 o 
   8  -1   6       20.03       40.09     17.60 o 
  -9   0   6      472.92      487.91     62.13 o 
  -8   0   6        4.65       16.05     30.28 o 
  -7   0   6     2209.50     2235.52    133.53 o 
  -6   0   6      681.36      605.93     46.54 o 
  -5   0   6     1229.82     1221.36     60.68 o 
  -4   0   6     7320.77     7430.27    282.35 o 
  -3   0   6      205.45      221.94     14.84 o 
  -2   0   6     4924.13     5230.84     93.02 o 
  -1   0   6      427.79      412.90     17.49 o 
   0   0   6     3198.30     3142.93     96.86 o 
   1   0   6     3682.18     3647.73    116.72 o 
   2   0   6     2662.90     2642.33     63.00 o 
   3   0   6     7798.80     7583.74    314.14 o 
   4   0   6       97.62      133.75     16.23 o 
   5   0   6     2328.44     2109.25     93.01 o 
   6   0   6      427.44      439.39     24.49 o 
   7   0   6      293.49      272.67     23.63 o 
   8   0   6      160.74      127.94     46.50 o 
  -9   1   6       12.65       31.08     22.82 o 
  -8   1   6      709.98      684.03     74.42 o 
  -7   1   6      134.46      131.32     30.35 o 
  -6   1   6     1391.05     1456.20     82.35 o 
  -5   1   6      286.32      262.96     25.03 o 
  -4   1   6     4366.88     4431.37    165.36 o 
  -3   1   6     6169.41     6201.89    199.75 o 
  -2   1   6      417.24      423.74      8.93 o 
  -1   1   6     9486.80     9732.98    194.64 o 
   0   1   6     1359.48     1275.57     61.31 o 
   1   1   6    12280.42    10999.69    696.16 o 
   2   1   6     1529.76     1630.07     58.55 o 
   3   1   6      240.34      223.49     16.34 o 
   4   1   6     4076.11     4068.46    108.15 o 
   5   1   6      405.80      415.78     19.81 o 
   6   1   6     1842.36     1728.40     62.01 o 
   7   1   6      188.14      203.86     30.67 o 
   8   1   6       36.14       28.97     29.31 o 
  -9   2   6      121.04      132.44     41.55 o 
  -8   2   6      121.97      143.65     30.78 o 
  -7   2   6     2273.47     2350.43    142.58 o 
  -6   2   6       33.02       45.67     35.91 o 
  -5   2   6     4943.57     4912.53    259.66 o 
  -4   2   6      380.72      393.99     13.58 o 
  -3   2   6     1247.53     1219.23     26.81 o 
  -2   2   6    11598.26    11964.80    253.45 o 
  -1   2   6      235.63      254.59      8.99 o 
   0   2   6    19353.22    19161.27    454.06 o 
   1   2   6      929.89      827.65     35.11 o 
   2   2   6     1255.77     1125.97     63.96 o 
   3   2   6     4283.57     4259.20     94.48 o 
   4   2   6       11.75       16.70      6.37 o 
   5   2   6     1972.96     1967.99    159.45 o 
   6   2   6       50.88       56.64     25.93 o 
   7   2   6      202.99      248.19     35.72 o 
   8   2   6       65.06      111.41     51.97 o 
  -9   3   6       79.38       53.26     27.23 o 
  -8   3   6      643.70      680.68     69.61 o 
  -7   3   6      799.24      809.72     69.57 o 
  -6   3   6     3458.30     3413.03    175.76 o 
  -5   3   6       11.20       35.16      7.35 o 
  -4   3   6     3283.11     3377.61     91.23 o 
  -3   3   6     6960.36     7485.22    190.51 o 
  -2   3   6      370.01      385.37     14.05 o 
  -1   3   6     6821.86     7016.28    211.95 o 
   0   3   6     2320.09     2219.92    100.23 o 
   1   3   6     2689.87     2766.82    122.56 o 
   2   3   6      483.34      458.31     25.72 o 
   3   3   6     1130.28     1152.81     59.86 o 
   4   3   6     1693.53     1713.98     89.87 o 
   5   3   6      299.18      322.14     34.38 o 
   6   3   6      433.38      482.63     41.98 o 
   7   3   6        2.56        7.34     16.86 o 
  -9   4   6      205.97      242.50     50.81 o 
  -8   4   6      307.57      298.99     43.27 o 
  -7   4   6      676.56      661.65     55.25 o 
  -6   4   6      474.45      463.78     29.14 o 
  -5   4   6     1517.31     1449.49     50.98 o 
  -4   4   6       18.98       33.84      7.42 o 
  -3   4   6     3314.69     3404.17    108.06 o 
  -2   4   6     2462.39     2527.99     71.93 o 
  -1   4   6      972.71      990.68     29.05 o 
   0   4   6     3455.43     3385.77    127.31 o 
   1   4   6      272.78      296.82     24.49 o 
   2   4   6     2471.29     2497.11    119.08 o 
   3   4   6      134.69      140.47     22.04 o 
   4   4   6     1936.46     2042.07    116.94 o 
   5   4   6      439.95      416.96     44.41 o 
   6   4   6       46.32      280.69    115.08 o 
   7   4   6      351.22      391.79     51.86 o 
  -8   5   6       95.97       63.11     35.97 o 
  -7   5   6      465.13      505.89    100.77 o 
  -6   5   6      895.07      855.51     41.83 o 
  -5   5   6      269.90      314.44     21.55 o 
  -4   5   6     1872.93     1858.73     67.62 o 
  -3   5   6      159.02      176.57     36.18 o 
  -2   5   6     3560.43     3683.25    113.74 o 
  -1   5   6     1236.67     1206.03     39.57 o 
   0   5   6     2489.27     2389.01    169.37 o 
   1   5   6     4561.33     4668.37    216.47 o 
   2   5   6       20.22       24.81     38.31 o 
   3   5   6      699.06      768.37     53.34 o 
   4   5   6      319.58      361.87     50.05 o 
   5   5   6      348.83      353.30     47.39 o 
   6   5   6      310.19      280.79     46.97 o 
  -8   6   6      167.88      357.20     72.54 o 
  -7   6   6       46.04       57.63     49.81 o 
  -6   6   6     1617.05     1448.39     69.96 o 
  -5   6   6     1419.62     1341.57     64.52 o 
  -4   6   6      529.07      537.74     39.08 o 
  -3   6   6     1344.69     1372.79     56.40 o 
  -2   6   6      658.01      707.71     48.21 o 
  -1   6   6     2350.94     2370.32     83.61 o 
   0   6   6     1078.94     1065.73    120.70 o 
   1   6   6     1626.07     1701.02    102.05 o 
   2   6   6      520.28      509.25     51.80 o 
   3   6   6       57.37       36.48     19.00 o 
   4   6   6      456.52      442.09     52.80 o 
   5   6   6      169.03      211.08     42.45 o 
  -7   7   6      363.07      479.03     76.39 o 
  -6   7   6       92.91       81.45     16.38 o 
  -5   7   6     1018.88     1043.64     57.75 o 
  -4   7   6      346.31      410.89     31.39 o 
  -3   7   6       23.40       25.13     10.42 o 
  -2   7   6     2264.14     2406.96    139.01 o 
  -1   7   6      315.98      348.03     64.94 o 
   0   7   6     1185.67     1205.64    129.83 o 
   1   7   6       68.53       76.06     24.52 o 
   2   7   6       59.68       84.42     28.87 o 
   3   7   6      205.58      267.47     38.84 o 
   4   7   6       15.35       53.90     80.97 o 
  -6   8   6      346.44      417.79     65.81 o 
  -5   8   6       75.51       55.48     17.00 o 
  -4   8   6      133.55      125.79     20.68 o 
  -3   8   6       82.02       77.87     17.80 o 
  -2   8   6      129.57      172.76     33.37 o 
  -1   8   6     1480.61     1428.68    108.24 o 
   0   8   6       27.11       61.90     23.96 o 
   1   8   6      702.76      716.17     73.32 o 
   2   8   6      173.08      160.12     39.14 o 
   3   8   6       96.50       56.98     30.12 o 
  -5   9   6      411.86      413.64     63.77 o 
  -4   9   6       19.52      -28.77     28.77 o 
  -3   9   6      245.37      230.05     42.39 o 
  -2   9   6      258.21      259.72     51.99 o 
  -1   9   6       35.19       25.48     30.78 o 
   0   9   6      607.60      624.16     71.28 o 
   1   9   6        1.83      -13.83     23.41 o 
  -3  -9   7      275.68      240.09     69.52 o 
  -2  -9   7      489.23      374.84     82.00 o 
  -1  -9   7      167.59      213.87     38.86 o 
   0  -9   7      964.61      952.32     88.65 o 
   1  -9   7       43.60       37.62     24.74 o 
   2  -9   7      182.73      245.27    100.73 o 
   3  -9   7      339.03      513.35    113.07 o 
   4  -9   7       17.38       38.07     45.94 o 
  -4  -8   7      390.28      426.45     68.46 o 
  -3  -8   7      310.27      278.66     36.42 o 
  -2  -8   7      125.39      163.51     25.87 o 
  -1  -8   7      963.73      892.93     80.52 o 
   0  -8   7      252.59      242.32     40.37 o 
   1  -8   7      542.68      473.80     57.25 o 
   2  -8   7       98.88       94.95     40.52 o 
   3  -8   7      407.33      413.63     59.06 o 
   4  -8   7      346.62      461.04    128.01 o 
   5  -8   7       75.52      123.90     43.07 o 
  -5  -7   7      301.41      402.38     87.06 o 
  -4  -7   7        6.06        9.60     15.03 o 
  -3  -7   7      776.67      862.20     57.26 o 
  -2  -7   7      528.69      488.64     39.68 o 
  -1  -7   7      947.79      994.25     65.01 o 
   0  -7   7      843.54      741.58     40.94 o 
   1  -7   7      264.64      228.99     39.02 o 
   2  -7   7      368.43      418.16     91.10 o 
   3  -7   7       67.93       59.96     26.24 o 
   4  -7   7     1428.71     2048.85    653.06 o 
   5  -7   7      218.54      262.07     92.47 o 
   6  -7   7      284.13      237.46     51.53 o 
  -6  -6   7      115.96      193.90     63.82 o 
  -5  -6   7      284.84      306.40     33.23 o 
  -4  -6   7      251.83      255.75     45.31 o 
  -3  -6   7       14.56       57.95     32.58 o 
  -2  -6   7     2810.85     2893.35    133.13 o 
  -1  -6   7       42.98       38.05     17.88 o 
   0  -6   7     4192.20     4305.64    296.03 o 
   1  -6   7     2212.27     2305.82    150.71 o 
   2  -6   7        7.63       22.86     18.02 o 
   3  -6   7     1939.33     2048.49    254.38 o 
   4  -6   7      244.59      335.71    132.59 o 
   5  -6   7      622.94      676.13     93.71 o 
   6  -6   7      125.16      144.12     36.59 o 
   7  -6   7       65.79       87.41     68.26 o 
  -7  -5   7        3.55      -28.18     39.43 o 
  -6  -5   7     1014.06     1013.60     83.46 o 
  -5  -5   7      584.67      553.92     64.20 o 
  -4  -5   7      800.65      793.24     45.99 o 
  -3  -5   7     3111.63     3383.74    178.99 o 
  -2  -5   7        0.41       24.84     32.08 o 
  -1  -5   7     4251.66     4569.06    180.87 o 
   0  -5   7      493.58      461.94     53.68 o 
   1  -5   7     2215.99     2383.15    141.88 o 
   2  -5   7     2805.56     2795.57    167.67 o 
   3  -5   7       20.36       47.54     19.99 o 
   4  -5   7     2011.42     1846.03    119.17 o 
   5  -5   7      376.04      418.33     64.61 o 
   6  -5   7      325.29      399.00     51.76 o 
   7  -5   7       63.03       85.93     32.68 o 
  -8  -4   7       41.30       66.45     40.42 o 
  -7  -4   7      669.48      584.71     56.17 o 
  -6  -4   7      112.65      142.88     49.28 o 
  -5  -4   7     2079.46     1886.13    142.18 o 
  -4  -4   7      646.91      585.73     38.17 o 
  -3  -4   7      511.44      499.93     44.67 o 
  -2  -4   7     6641.16     6936.10    255.20 o 
  -1  -4   7       63.34       81.43     35.69 o 
   0  -4   7     6359.33     6831.80    227.25 o 
   1  -4   7      196.10      178.05     11.59 o 
   2  -4   7      685.76      630.01     49.19 o 
   3  -4   7      588.71      594.91     47.76 o 
   4  -4   7      416.83      405.79     58.06 o 
   5  -4   7     1840.15     1872.58    115.71 o 
   6  -4   7       41.19       67.64     20.32 o 
   7  -4   7      409.50      357.82     51.51 o 
   8  -4   7       69.79      119.75     50.21 o 
  -8  -3   7      460.87      339.02     45.11 o 
  -7  -3   7       26.53       39.22     44.43 o 
  -6  -3   7     2323.33     2264.79    233.12 o 
  -5  -3   7       29.38       47.96     47.07 o 
  -4  -3   7      889.50      736.24     91.42 o 
  -3  -3   7      315.88      341.89     21.33 o 
  -2  -3   7      846.55      725.38     82.31 o 
  -1  -3   7     8666.58     8937.22    289.95 o 
   0  -3   7     2038.89     2242.53     76.98 o 
   1  -3   7     7564.84     7740.31    205.44 o 
   2  -3   7      673.47      642.65     19.38 o 
   3  -3   7     1357.87     1347.04     68.46 o 
   4  -3   7     2842.92     2661.24    148.26 o 
   5  -3   7      319.06      335.98     32.88 o 
   6  -3   7     1343.83     1200.38     76.05 o 
   7  -3   7        7.94       11.12     30.38 o 
   8  -3   7      150.72      160.47     35.22 o 
  -9  -2   7       35.56       53.65     27.41 o 
  -8  -2   7      158.96      224.44     58.73 o 
  -7  -2   7     1019.37      994.50     75.41 o 
  -6  -2   7      885.95      803.76     66.29 o 
  -5  -2   7     2412.03     2447.08    229.12 o 
  -4  -2   7        5.09       -4.64      6.84 o 
  -3  -2   7     3579.28     3558.06    109.18 o 
  -2  -2   7     6298.83     6388.67    189.20 o 
  -1  -2   7     6726.78     7012.72    263.33 o 
   0  -2   7     7868.25     7981.78    216.61 o 
   1  -2   7     1076.82     1082.22     29.84 o 
   2  -2   7     5760.24     5719.41    133.12 o 
   3  -2   7     3248.95     3227.29     76.79 o 
   4  -2   7     2649.38     2420.93     61.41 o 
   5  -2   7     1734.48     1681.00     88.85 o 
   6  -2   7        6.03       26.02     15.56 o 
   7  -2   7      215.87      276.68     32.93 o 
   8  -2   7        8.53      -19.40     19.40 o 
  -9  -1   7      214.82      271.56     44.85 o 
  -8  -1   7      167.03      154.32     33.18 o 
  -7  -1   7     1304.04     1298.71    191.80 o 
  -6  -1   7     1589.76     1564.04     92.73 o 
  -5  -1   7      990.11      977.25     57.13 o 
  -4  -1   7     5396.66     5117.16    211.48 o 
  -3  -1   7      887.94      901.38     77.29 o 
  -2  -1   7    14375.90    14057.79    359.98 o 
  -1  -1   7     5836.37     5695.88    139.04 o 
   0  -1   7      674.22      687.97     32.53 o 
   1  -1   7     4633.90     4487.80    110.98 o 
   2  -1   7       23.66       32.56      9.87 o 
   3  -1   7     3278.23     3112.44     77.99 o 
   4  -1   7      564.15      630.49    109.41 o 
   5  -1   7     1015.24      937.80     36.50 o 
   6  -1   7     1259.73     1232.28     47.93 o 
   7  -1   7       13.84       30.82     18.69 o 
   8  -1   7      201.63      197.95     60.11 o 
  -9   0   7       21.47       60.05     39.63 o 
  -8   0   7      686.55      742.74    103.53 o 
  -7   0   7      561.01      564.36     55.34 o 
  -6   0   7      995.97     1001.28    110.01 o 
  -5   0   7     3643.23     3757.01    241.30 o 
  -4   0   7      737.88      702.21     39.81 o 
  -3   0   7     5348.88     5484.01    200.04 o 
  -2   0   7     1423.20     1498.32     39.93 o 
  -1   0   7     9800.23     9789.48    213.64 o 
   0   0   7     5901.67     5816.16    169.29 o 
   1   0   7     3186.98     3125.70     98.60 o 
   2   0   7     3726.49     3610.54     91.77 o 
   3   0   7      306.97      328.52     14.24 o 
   4   0   7      974.17      983.47     35.94 o 
   5   0   7      278.65      289.71     20.78 o 
   6   0   7     1016.48     1047.05     43.06 o 
   7   0   7      450.71      421.00     25.74 o 
   8   0   7       82.81      223.63     56.57 o 
  -9   1   7      141.18      185.65     71.70 o 
  -8   1   7        7.50       -5.00     17.66 o 
  -7   1   7     1273.04     1315.47     91.13 o 
  -6   1   7     1075.50     1108.25     70.72 o 
  -5   1   7     2864.61     2752.26    121.93 o 
  -4   1   7     1455.67     1403.39     65.62 o 
  -3   1   7      306.02      299.55     18.88 o 
  -2   1   7     6146.13     6152.09    115.74 o 
  -1   1   7      265.16      270.82     13.20 o 
   0   1   7    13144.28    12750.54    310.36 o 
   1   1   7      550.85      556.73     22.58 o 
   2   1   7     6192.00     6030.64    151.07 o 
   3   1   7     4273.55     4208.42    104.71 o 
   4   1   7      261.71      266.65     14.60 o 
   5   1   7     2297.62     2219.85    118.54 o 
   6   1   7      346.21      402.38     38.19 o 
   7   1   7      254.25      251.46     35.89 o 
   8   1   7       41.88      124.38     43.65 o 
  -9   2   7       22.05       26.80     23.20 o 
  -8   2   7      292.18      296.89     75.65 o 
  -7   2   7        4.67      -16.69     27.35 o 
  -6   2   7     2912.03     2848.27    149.56 o 
  -5   2   7       67.29       70.44     14.25 o 
  -4   2   7     4542.10     3916.07    268.95 o 
  -3   2   7     5115.88     5182.42    107.21 o 
  -2   2   7       16.69       23.99      3.68 o 
  -1   2   7    21982.35    23049.27    564.76 o 
   0   2   7      686.65      674.01     21.22 o 
   1   2   7     5289.06     4864.47    331.18 o 
   2   2   7      956.95      919.69     36.84 o 
   3   2   7      447.45      410.59     14.75 o 
   4   2   7     2438.89     2411.90    248.21 o 
   5   2   7       21.10       19.34     15.31 o 
   6   2   7      626.28      655.96     53.27 o 
   7   2   7       81.88      128.31     26.60 o 
  -9   3   7      113.95      165.25     36.83 o 
  -8   3   7       82.09       82.64     52.56 o 
  -7   3   7     2001.33     2106.36    134.67 o 
  -6   3   7       96.98       83.08     21.29 o 
  -5   3   7     2204.03     2269.47    114.54 o 
  -4   3   7      589.32      616.88     20.58 o 
  -3   3   7     3239.38     3177.87     80.67 o 
  -2   3   7     5965.29     6249.30    157.49 o 
  -1   3   7      753.96      745.70     41.24 o 
   0   3   7     5875.91     5619.99    143.95 o 
   1   3   7      846.28      762.16     27.49 o 
   2   3   7     2641.49     2674.18    119.66 o 
   3   3   7     1567.91     1500.13     75.49 o 
   4   3   7      430.30      457.79     38.05 o 
   5   3   7      413.38      448.83     48.74 o 
   6   3   7       39.17       87.88     22.83 o 
   7   3   7      268.60      281.46     43.10 o 
  -9   4   7      222.75      255.82     59.72 o 
  -8   4   7      172.79      141.57     30.14 o 
  -7   4   7      211.24      264.31     39.01 o 
  -6   4   7     1662.73     1649.49    101.03 o 
  -5   4   7        5.80       13.90      7.07 o 
  -4   4   7     2826.90     2840.22     89.24 o 
  -3   4   7     1108.30     1083.96     43.42 o 
  -2   4   7     1529.89     1594.82     47.76 o 
  -1   4   7     1758.67     1886.78     54.50 o 
   0   4   7      335.43      345.07     15.25 o 
   1   4   7     4441.04     4359.39    173.26 o 
   2   4   7       73.00      108.35     18.58 o 
   3   4   7     1405.52     1427.59     78.74 o 
   4   4   7      406.81      449.60     44.01 o 
   5   4   7       57.80       92.08     24.35 o 
   6   4   7      497.20      489.58     56.56 o 
   7   4   7        6.76       -9.04     18.70 o 
  -8   5   7       53.65       64.54     24.91 o 
  -7   5   7      231.66      222.57     51.31 o 
  -6   5   7      252.76      222.68     30.19 o 
  -5   5   7     1406.26     1396.78     57.85 o 
  -4   5   7      488.39      492.10     26.00 o 
  -3   5   7     1799.11     1766.60     62.47 o 
  -2   5   7      536.62      480.71     33.19 o 
  -1   5   7     1361.72     1403.33     49.77 o 
   0   5   7     3368.36     3381.73    284.04 o 
   1   5   7      998.47     1082.36     61.41 o 
   2   5   7     2695.38     2843.39    148.49 o 
   3   5   7        2.44       -2.14     13.80 o 
   4   5   7      324.41      393.82     42.73 o 
   5   5   7      592.76      678.24     68.95 o 
   6   5   7      105.37      171.49     67.88 o 
  -8   6   7       20.21       37.09     32.49 o 
  -7   6   7      223.68      213.27     38.92 o 
  -6   6   7      356.06      398.63     46.40 o 
  -5   6   7      915.99      886.72     49.54 o 
  -4   6   7     1029.64     1038.17     49.58 o 
  -3   6   7       85.13      116.53     15.27 o 
  -2   6   7     1853.80     1920.56    101.56 o 
  -1   6   7     1601.20     1527.91     92.55 o 
   0   6   7     2348.24     2374.76    252.38 o 
   1   6   7     1441.60     1417.89     86.34 o 
   2   6   7       82.11      110.49     31.32 o 
   3   6   7      355.90      396.36     46.30 o 
   4   6   7      137.37      157.48     63.63 o 
   5   6   7      235.14      311.15     44.72 o 
  -7   7   7       42.13       10.76     26.13 o 
  -6   7   7      763.46      850.11     77.15 o 
  -5   7   7      350.53      339.58     32.28 o 
  -4   7   7      127.88      139.73     21.91 o 
  -3   7   7      545.42      568.86     35.01 o 
  -2   7   7       43.47       76.29     12.65 o 
  -1   7   7      924.84      938.74     71.63 o 
   0   7   7      229.87      275.07     77.21 o 
   1   7   7      677.38      702.27     64.80 o 
   2   7   7      513.20      490.17     51.17 o 
   3   7   7       22.69       70.36     42.96 o 
   4   7   7      292.75      309.97     51.15 o 
  -6   8   7        6.52      -30.73     30.73 o 
  -5   8   7      398.88      346.78     36.94 o 
  -4   8   7      340.95      327.18     33.79 o 
  -3   8   7      178.34      163.95     47.33 o 
  -2   8   7      242.83      278.55     41.17 o 
  -1   8   7        1.35        1.23     43.15 o 
   0   8   7      463.84      499.52     63.58 o 
   1   8   7       80.66      114.06     31.89 o 
   2   8   7      418.62      385.56     56.56 o 
   3   8   7      136.49      175.73     45.22 o 
  -4   9   7      326.90      248.15     54.25 o 
  -3   9   7       20.00       -7.48     19.51 o 
  -2   9   7      196.56      226.29     42.97 o 
  -1   9   7      326.61      346.65     53.77 o 
   0   9   7        9.62      -27.02     27.02 o 
   1   9   7      552.18      472.57     61.92 o 
  -2  -9   8      119.89      240.39     61.96 o 
  -1  -9   8      636.33      573.47     66.33 o 
   0  -9   8        0.15      -22.71     23.20 o 
   1  -9   8      688.25      642.59     76.46 o 
   2  -9   8       73.35       60.93     29.43 o 
   3  -9   8       82.38      144.54     59.13 o 
  -4  -8   8        9.40       41.29     37.97 o 
  -3  -8   8      335.53      387.15     54.94 o 
  -2  -8   8      656.55      692.07     58.35 o 
  -1  -8   8      123.19      174.15     35.66 o 
   0  -8   8      928.47      891.55     84.77 o 
   1  -8   8       13.94       -4.25     20.05 o 
   2  -8   8      235.53      224.61     52.82 o 
   3  -8   8      153.17      199.89     42.42 o 
   4  -8   8       55.52      211.19     85.19 o 
   5  -8   8      208.02      167.37     50.22 o 
  -5  -7   8       17.20       -4.60     27.20 o 
  -4  -7   8      358.15      410.93     45.23 o 
  -3  -7   8      224.90      260.34     30.52 o 
  -2  -7   8      480.68      638.34     83.92 o 
  -1  -7   8      500.31      476.58     62.75 o 
   0  -7   8      501.33      560.89     64.84 o 
   1  -7   8     1024.79     1083.47     93.95 o 
   2  -7   8       68.64      101.43     28.40 o 
   3  -7   8      504.31      583.12     80.01 o 
   4  -7   8      265.53      357.11    162.06 o 
   5  -7   8      248.38      301.86     58.93 o 
   6  -7   8      147.29      129.74     39.13 o 
  -6  -6   8      177.52      195.30     67.06 o 
  -5  -6   8      457.75      393.47     56.83 o 
  -4  -6   8       59.58       70.25     19.43 o 
  -3  -6   8     1074.29     1152.14     75.42 o 
  -2  -6   8      212.09      200.04     48.49 o 
  -1  -6   8     1651.11     1639.06     75.81 o 
   0  -6   8      335.36      323.78     44.34 o 
   1  -6   8     1773.53     1987.37    136.24 o 
   2  -6   8     1496.29     1554.27    117.53 o 
   3  -6   8       50.07      116.22     43.40 o 
   4  -6   8     1164.80     1206.04    106.94 o 
   5  -6   8      453.19      456.12     93.96 o 
   6  -6   8      169.91      141.12     38.73 o 
   7  -6   8      223.00      212.80     47.21 o 
  -7  -5   8      273.57      322.15     80.00 o 
  -6  -5   8       58.03       93.89     48.64 o 
  -5  -5   8      737.29      720.07     71.05 o 
  -4  -5   8      992.55      979.32     82.51 o 
  -3  -5   8      478.60      487.65     36.76 o 
  -2  -5   8     3011.74     3112.74    134.73 o 
  -1  -5   8     1452.48     1447.15     66.85 o 
   0  -5   8     3882.38     4070.90    148.74 o 
   1  -5   8     2833.12     3006.14    206.27 o 
   2  -5   8      459.66      543.12     57.46 o 
   3  -5   8      759.17      753.49     99.67 o 
   4  -5   8       26.56       22.53     26.32 o 
   5  -5   8      581.02      775.90    304.05 o 
   6  -5   8      118.32      141.21     33.18 o 
   7  -5   8      225.88      333.34     89.73 o 
  -8  -4   8      220.56      157.33     64.81 o 
  -7  -4   8       20.40       36.67     24.21 o 
  -6  -4   8     1728.19     1687.17    129.02 o 
  -5  -4   8     1065.95     1070.62     85.36 o 
  -4  -4   8     1101.34      972.19     79.33 o 
  -3  -4   8     1337.19     1387.91     62.24 o 
  -2  -4   8      134.87      144.15     16.24 o 
  -1  -4   8     3931.55     4153.52    156.48 o 
   0  -4   8      445.04      499.61     27.28 o 
   1  -4   8     5578.75     5610.78    173.27 o 
   2  -4   8      715.95      733.88     58.33 o 
   3  -4   8       70.35      221.37    113.83 o 
   4  -4   8     1344.57     1359.69    153.08 o 
   5  -4   8        1.82       12.92     22.15 o 
   6  -4   8      566.56      550.81     55.34 o 
   7  -4   8        8.64       20.54     22.36 o 
  -8  -3   8        3.80       15.36     19.90 o 
  -7  -3   8      799.81      759.37     69.91 o 
  -6  -3   8       35.96       55.62     63.71 o 
  -5  -3   8     2509.07     2484.63    175.86 o 
  -4  -3   8      661.50      603.28     50.24 o 
  -3  -3   8      558.11      527.85     44.64 o 
  -2  -3   8     3848.92     3983.37    139.65 o 
  -1  -3   8       12.30       75.23     29.27 o 
   0  -3   8     4870.99     4866.73    153.64 o 
   1  -3   8       91.77      103.87     12.37 o 
   2  -3   8     2430.07     2348.99     85.93 o 
   3  -3   8      713.20      707.21     48.44 o 
   4  -3   8      730.05      730.01     61.75 o 
   5  -3   8     2289.23     2903.44   1136.18 o 
   6  -3   8       17.63       27.68     17.21 o 
   7  -3   8      354.82      351.24     46.17 o 
   8  -3   8       67.08       52.05     24.28 o 
  -8  -2   8      331.97      352.99     51.51 o 
  -7  -2   8       41.52       65.78     35.67 o 
  -6  -2   8     1053.15     1128.27    112.90 o 
  -5  -2   8       19.77       51.16     41.39 o 
  -4  -2   8     2107.69     2025.97    281.62 o 
  -3  -2   8      327.86      326.80     33.14 o 
  -2  -2   8     4989.46     5066.68    160.07 o 
  -1  -2   8     8742.87     9206.17    361.88 o 
   0  -2   8      943.91     1048.68     44.68 o 
   1  -2   8     8410.17     8425.23    230.70 o 
   2  -2   8      362.85      362.38     13.84 o 
   3  -2   8     1792.13     1778.17     50.02 o 
   4  -2   8     1027.68      963.69     48.51 o 
   5  -2   8      499.93      467.17     40.37 o 
   6  -2   8      933.34      836.77     60.47 o 
   7  -2   8       17.12       11.99     16.73 o 
   8  -2   8      236.13      214.64     46.36 o 
  -9  -1   8        1.46        0.15     48.58 o 
  -8  -1   8      507.44      481.76     55.47 o 
  -7  -1   8      267.22      298.55     39.10 o 
  -6  -1   8      633.40      663.07     51.27 o 
  -5  -1   8     4482.99     4480.94    297.78 o 
  -4  -1   8        4.75       17.56     19.81 o 
  -3  -1   8     4337.96     4142.10    169.76 o 
  -2  -1   8     1406.04     1417.29     39.93 o 
  -1  -1   8     3762.98     3666.11     94.76 o 
   0  -1   8    12303.01    12119.67    329.74 o 
   1  -1   8       83.47       96.55      8.08 o 
   2  -1   8     7628.51     7671.33    207.59 o 
   3  -1   8      234.67      218.17     12.20 o 
   4  -1   8      436.02      419.38     18.45 o 
   5  -1   8      494.81      503.63     24.23 o 
   6  -1   8       92.85       60.56     10.17 o 
   7  -1   8      295.31      243.74     38.09 o 
   8  -1   8       24.69       88.75     45.11 o 
  -9   0   8      313.38      285.97     79.27 o 
  -8   0   8       13.03        6.94     36.01 o 
  -7   0   8      417.88      470.62     49.20 o 
  -6   0   8     1697.53     1652.95     93.43 o 
  -5   0   8     1105.31      992.63     57.36 o 
  -4   0   8     6394.87     6521.35    275.83 o 
  -3   0   8       16.25       25.51     10.55 o 
  -2   0   8     1059.20      995.41     33.65 o 
  -1   0   8     9107.59     8882.71    210.51 o 
   0   0   8     3099.76     3181.11    103.44 o 
   1   0   8     3129.57     3103.87    122.28 o 
   2   0   8     1575.44     1669.54     50.95 o 
   3   0   8     1764.24     1745.97     62.62 o 
   4   0   8      196.30      252.25     38.09 o 
   5   0   8     1138.47     1099.73     76.77 o 
   6   0   8      638.24      653.90     32.29 o 
   7   0   8      190.13      132.26     41.22 o 
   8   0   8       85.52      171.08     55.39 o 
  -9   1   8       22.64       97.28     55.78 o 
  -8   1   8      401.14      389.11     46.07 o 
  -7   1   8      759.03      775.20     83.51 o 
  -6   1   8     1230.90     1224.82     82.41 o 
  -5   1   8      864.24      862.76     50.14 o 
  -4   1   8     1769.83     1631.82     75.17 o 
  -3   1   8      725.86      714.25     36.29 o 
  -2   1   8        8.10       69.14     39.68 o 
  -1   1   8     8219.35     8068.68    359.45 o 
   0   1   8     5415.81     5445.11    230.79 o 
   1   1   8     4326.53     4211.61    304.77 o 
   2   1   8     1522.09     1461.98     88.31 o 
   3   1   8      206.98      223.67     33.98 o 
   4   1   8     2543.79     2529.08     95.71 o 
   5   1   8       34.42       40.54      8.07 o 
   6   1   8      886.48      873.33     60.71 o 
   7   1   8      150.99      225.05     62.40 o 
  -9   2   8       91.04      106.71     33.48 o 
  -8   2   8       12.28       27.16     27.15 o 
  -7   2   8     1201.67     1136.35     83.79 o 
  -6   2   8      309.61      261.43     32.81 o 
  -5   2   8     2366.35     2176.88    110.56 o 
  -4   2   8      780.00      764.53     44.22 o 
  -3   2   8     1048.40     1023.53     24.04 o 
  -2   2   8     3971.90     3914.74    119.18 o 
  -1   2   8      403.35      395.04     13.93 o 
   0   2   8     9268.71     9558.79    307.44 o 
   1   2   8     1421.50     1414.94     62.77 o 
   2   2   8     1207.82     1181.25     36.15 o 
   3   2   8     3751.76     3771.73    201.34 o 
   4   2   8       26.86       30.68     22.46 o 
   5   2   8      955.70      924.91     63.07 o 
   6   2   8       22.44       69.80     31.61 o 
   7   2   8      122.59      123.13     28.59 o 
  -9   3   8      133.83      201.44     52.37 o 
  -8   3   8      237.33      192.23     36.38 o 
  -7   3   8       95.03      106.73     26.72 o 
  -6   3   8     1824.69     1701.08    104.21 o 
  -5   3   8      121.56      115.02     20.65 o 
  -4   3   8     3636.58     3348.37    124.12 o 
  -3   3   8     3604.35     3607.42     93.79 o 
  -2   3   8      380.91      359.15     15.34 o 
  -1   3   8     4572.74     4497.25    146.75 o 
   0   3   8      418.33      377.27     28.82 o 
   1   3   8     2644.61     2519.72     78.98 o 
   2   3   8      651.47      626.76     36.13 o 
   3   3   8     2070.76     2145.30    102.77 o 
   4   3   8      649.93      650.35     47.69 o 
   5   3   8       11.28        5.49     18.35 o 
   6   3   8      289.49      371.49     54.30 o 
   7   3   8       63.18       69.75     42.18 o 
  -9   4   8       81.12       48.25     32.00 o 
  -8   4   8      225.73      210.07     38.02 o 
  -7   4   8      597.14      579.35     56.98 o 
  -6   4   8      204.73      210.94     32.36 o 
  -5   4   8     2221.13     2302.22    126.11 o 
  -4   4   8       10.98       12.43      6.97 o 
  -3   4   8     2535.94     2552.44     77.72 o 
  -2   4   8      757.23      839.32     30.06 o 
  -1   4   8       49.32       48.70      7.40 o 
   0   4   8     3822.80     3790.83    162.58 o 
   1   4   8       75.47       86.33     17.47 o 
   2   4   8     1766.86     1774.93     85.04 o 
   3   4   8       12.81       36.59     16.35 o 
   4   4   8      293.45      324.81     36.78 o 
   5   4   8      384.03      360.00     51.62 o 
   6   4   8       21.22       16.77     19.49 o 
  -8   5   8       43.89       54.86     27.83 o 
  -7   5   8       88.36      114.83     38.46 o 
  -6   5   8     1346.10     1372.08    124.66 o 
  -5   5   8       28.26       20.92     10.78 o 
  -4   5   8     1200.35     1197.03     50.05 o 
  -3   5   8       30.65       51.53     10.08 o 
  -2   5   8      250.44      229.30     14.90 o 
  -1   5   8     1147.02     1115.96     43.38 o 
   0   5   8     1315.73     1398.51     78.04 o 
   1   5   8     2675.22     2676.66    213.84 o 
   2   5   8      123.60      118.75     20.79 o 
   3   5   8     1037.72     1016.99     68.24 o 
   4   5   8      367.84      457.85     56.13 o 
   5   5   8       84.60       51.72     24.71 o 
   6   5   8      221.79      210.85     43.46 o 
  -8   6   8       57.02       62.44     38.85 o 
  -7   6   8      128.17      122.36     79.38 o 
  -6   6   8      476.45      467.40     55.03 o 
  -5   6   8      789.39      773.44     43.58 o 
  -4   6   8      562.05      590.23     33.17 o 
  -3   6   8     1790.33     1804.39     73.82 o 
  -2   6   8      358.26      399.80     22.95 o 
  -1   6   8      648.71      703.92    100.06 o 
   0   6   8      981.76     1084.58     70.86 o 
   1   6   8      320.94      307.75     36.28 o 
   2   6   8      690.99      670.76     56.28 o 
   3   6   8       15.02       63.08     24.40 o 
   4   6   8      492.96      660.86    168.18 o 
   5   6   8       91.63       84.66     32.16 o 
  -7   7   8      203.42      152.23     49.63 o 
  -6   7   8      251.97      227.73     41.66 o 
  -5   7   8      329.54      320.60     27.85 o 
  -4   7   8      602.99      639.10     43.25 o 
  -3   7   8       56.44       65.70     14.83 o 
  -2   7   8     1196.39     1155.56     80.67 o 
  -1   7   8       87.88       91.39     24.64 o 
   0   7   8      239.28      256.47     38.92 o 
   1   7   8      434.82      377.83     45.85 o 
   2   7   8       45.94       81.33     24.91 o 
   3   7   8      276.72      298.36     45.17 o 
   4   7   8       10.36       18.48     23.25 o 
  -6   8   8      169.00      134.40     46.60 o 
  -5   8   8      310.58      342.51     48.17 o 
  -4   8   8      215.39      233.73     38.70 o 
  -3   8   8      323.03      394.58     46.34 o 
  -2   8   8       28.67       53.97     22.95 o 
  -1   8   8      145.78      130.65     31.81 o 
   0   8   8       53.37      106.43     30.64 o 
   1   8   8      349.90      363.61     53.91 o 
   2   8   8      197.72      186.75     42.80 o 
  -4   9   8       44.90        7.31     18.59 o 
  -3   9   8      203.54      169.47     40.13 o 
  -2   9   8      111.23      137.99     47.86 o 
  -1   9   8        1.06       10.79     22.24 o 
   0   9   8      273.06      337.15     58.04 o 
  -2  -9   9      224.08      221.65     60.50 o 
  -1  -9   9       12.81       -2.30     18.68 o 
   0  -9   9      679.53      594.08     73.11 o 
   1  -9   9       31.15       19.85     24.43 o 
   2  -9   9      408.12      395.14     70.29 o 
   3  -9   9      201.12      197.99     50.73 o 
  -4  -8   9      435.18      480.67     89.82 o 
  -3  -8   9      213.15      146.65     27.34 o 
  -2  -8   9       78.83      137.96     43.06 o 
  -1  -8   9     1196.16     1131.44    153.19 o 
   0  -8   9        3.68       35.72     36.11 o 
   1  -8   9      379.66      366.46     52.83 o 
   2  -8   9       28.28       76.79     28.37 o 
   3  -8   9      205.23      257.94     52.50 o 
   4  -8   9      172.07      235.06    227.21 o 
   5  -8   9        9.89       34.42     32.88 o 
  -5  -7   9      363.59      304.00     78.16 o 
  -4  -7   9       15.63       16.04     23.15 o 
  -3  -7   9      328.44      442.17     52.44 o 
  -2  -7   9      631.24      572.53     43.57 o 
  -1  -7   9      163.09      157.36     19.95 o 
   0  -7   9     1063.81     1071.98     98.66 o 
   1  -7   9        1.01      -19.13     30.33 o 
   2  -7   9      549.37      523.00     68.93 o 
   3  -7   9        5.10      -17.75     24.15 o 
   4  -7   9      218.73      197.93     49.39 o 
   5  -7   9      108.25      202.98     64.71 o 
   6  -7   9       75.73       90.57     39.22 o 
  -6  -6   9      337.00      315.05     79.82 o 
  -5  -6   9       99.62       98.51     62.88 o 
  -4  -6   9      729.98      708.60     55.26 o 
  -3  -6   9        6.79       25.01     15.04 o 
  -2  -6   9      495.34      481.36     39.10 o 
  -1  -6   9      573.55      597.67     39.09 o 
   0  -6   9      727.08      797.37     42.19 o 
   1  -6   9     1642.10     1748.41    135.34 o 
   2  -6   9      212.85      249.37     45.87 o 
   3  -6   9     1386.56     1483.59    123.48 o 
   4  -6   9      134.82      135.24     36.63 o 
   5  -6   9      207.27      293.22     89.78 o 
   6  -6   9      191.40      178.30     43.39 o 
  -7  -5   9       84.70       66.45     46.00 o 
  -6  -5   9      405.14      375.42     57.74 o 
  -5  -5   9      437.01      461.77     76.47 o 
  -4  -5   9      780.68      820.84     49.28 o 
  -3  -5   9     1786.94     1797.44     91.65 o 
  -2  -5   9       20.25       30.59     20.79 o 
  -1  -5   9     1709.22     1764.03     80.44 o 
   0  -5   9     2157.79     2068.17     85.62 o 
   1  -5   9     1277.75     1490.01    117.99 o 
   2  -5   9     1903.39     1948.33    137.63 o 
   3  -5   9        9.71       38.23     20.43 o 
   4  -5   9      762.58      733.62     72.79 o 
   5  -5   9      458.69      547.31    169.79 o 
   6  -5   9      167.96      187.01     42.90 o 
   7  -5   9       90.47      201.16     48.27 o 
  -7  -4   9      473.21      477.74     63.15 o 
  -6  -4   9      290.40      310.57     48.55 o 
  -5  -4   9     1989.46     2028.93    146.73 o 
  -4  -4   9     1032.48      964.38     76.67 o 
  -3  -4   9      314.48      347.73     43.73 o 
  -2  -4   9     3331.09     3571.27    161.11 o 
  -1  -4   9      973.38      946.85     47.95 o 
   0  -4   9     2843.46     2994.49    123.78 o 
   1  -4   9     1750.42     1767.98     62.23 o 
   2  -4   9      490.00      514.28     51.33 o 
   3  -4   9      611.42      655.62     58.35 o 
   4  -4   9       13.37       61.92     41.59 o 
   5  -4   9      772.95      969.27    338.11 o 
   6  -4   9       22.08       11.26     41.64 o 
   7  -4   9      259.64      335.01     49.40 o 
  -8  -3   9      420.89      418.86     64.13 o 
  -7  -3   9       29.12        2.17     18.49 o 
  -6  -3   9     1335.79     1244.09    121.12 o 
  -5  -3   9      244.42      258.07     36.25 o 
  -4  -3   9      946.05      935.16     70.34 o 
  -3  -3   9     1827.65     1734.25     66.25 o 
  -2  -3   9      217.75      215.06     31.37 o 
  -1  -3   9     3244.28     3377.56    120.91 o 
   0  -3   9        2.48       29.87     20.62 o 
   1  -3   9     3509.93     3425.43    134.45 o 
   2  -3   9     1465.91     1318.80     39.76 o 
   3  -3   9      848.27      779.90     57.81 o 
   4  -3   9      608.33      578.91     52.24 o 
   5  -3   9        1.22       15.44     58.71 o 
   6  -3   9      388.27      324.82     40.34 o 
   7  -3   9        8.23       -7.70     17.93 o 
  -8  -2   9      145.34      125.44     33.35 o 
  -7  -2   9      552.22      553.67     61.29 o 
  -6  -2   9        4.85       21.42     36.45 o 
  -5  -2   9     2068.71     2002.70    228.68 o 
  -4  -2   9      491.92      543.51     69.16 o 
  -3  -2   9     2454.56     2089.96    223.36 o 
  -2  -2   9      897.08      958.82     35.78 o 
  -1  -2   9      509.03      531.52     43.79 o 
   0  -2   9     4078.85     4102.30    126.71 o 
   1  -2   9       25.49       29.67      8.02 o 
   2  -2   9     6703.63     6550.85    188.55 o 
   3  -2   9     1124.00     1114.28     37.70 o 
   4  -2   9      802.34      732.64     52.94 o 
   5  -2   9     1321.64     1793.72    692.83 o 
   6  -2   9       56.19       76.69     20.89 o 
   7  -2   9      320.36      312.11     40.64 o 
  -8  -1   9       98.81      129.73     39.49 o 
  -7  -1   9      141.61      140.77     28.61 o 
  -6  -1   9     1058.88     1036.98     77.45 o 
  -5  -1   9      197.94      240.69     31.78 o 
  -4  -1   9     6744.81     6529.03    317.65 o 
  -3  -1   9       83.65       83.11     17.68 o 
  -2  -1   9     3796.40     3923.74    111.13 o 
  -1  -1   9     4713.28     4653.55    129.76 o 
   0  -1   9       19.76       17.68      6.22 o 
   1  -1   9    10539.73    10261.63    291.06 o 
   2  -1   9      175.34      191.60     24.80 o 
   3  -1   9     1242.16     1223.56     57.52 o 
   4  -1   9      249.14      233.38     14.03 o 
   5  -1   9       61.57       73.93     10.21 o 
   6  -1   9      733.69      722.74     54.18 o 
   7  -1   9       11.33       21.46     16.25 o 
  -9   0   9       12.72      -18.07     19.29 o 
  -8   0   9      485.74      450.08     55.54 o 
  -7   0   9      941.64      973.97    125.64 o 
  -6   0   9      453.58      441.57     44.58 o 
  -5   0   9     5149.33     5212.84    252.07 o 
  -4   0   9       98.94       84.04     18.03 o 
  -3   0   9     3441.35     3171.32    136.02 o 
  -2   0   9      116.68      127.57      7.66 o 
  -1   0   9      653.50      612.27     20.02 o 
   0   0   9     5976.09     5849.36    203.09 o 
   1   0   9     1105.50     1159.93     63.62 o 
   2   0   9     3087.31     3126.96     96.40 o 
   3   0   9      150.34      158.67     12.84 o 
   4   0   9      603.99      607.80     31.66 o 
   5   0   9      603.14      581.89     51.67 o 
   6   0   9      355.75      350.04     22.66 o 
   7   0   9      153.27      168.47     52.57 o 
  -9   1   9      154.55      171.97     42.32 o 
  -8   1   9       22.92       89.72     29.42 o 
  -7   1   9      701.10      655.79     63.53 o 
  -6   1   9     1430.47     1429.82     93.67 o 
  -5   1   9     1212.25     1181.80     67.91 o 
  -4   1   9     3407.59     3346.03    151.24 o 
  -3   1   9      135.04      165.07     18.02 o 
  -2   1   9     3579.30     3576.30     82.38 o 
  -1   1   9      338.46      334.53     12.63 o 
   0   1   9     3425.53     3350.86    113.17 o 
   1   1   9     1580.59     1583.68     51.68 o 
   2   1   9     1099.80     1103.79     58.01 o 
   3   1   9     1645.13     1551.18     79.80 o 
   4   1   9       40.40       35.61     10.27 o 
   5   1   9      962.85     1087.19     65.75 o 
   6   1   9      287.99      313.92     34.38 o 
   7   1   9       51.78       14.48     26.23 o 
  -9   2   9        3.22       -0.70     18.29 o 
  -8   2   9      491.18      503.81     69.42 o 
  -7   2   9       10.56       -6.97     18.84 o 
  -6   2   9      765.69      802.30     58.31 o 
  -5   2   9      842.91      845.66     58.64 o 
  -4   2   9     1679.26     1608.28     75.33 o 
  -3   2   9     3482.75     3475.22     80.13 o 
  -2   2   9      608.08      572.88     18.77 o 
  -1   2   9     4007.57     4070.49    110.17 o 
   0   2   9      984.48      971.00     39.65 o 
   1   2   9     2291.36     2404.87     79.46 o 
   2   2   9     2893.57     2737.85     80.97 o 
   3   2   9      842.38      719.52     64.45 o 
   4   2   9     1159.29     1165.93     69.53 o 
   5   2   9        9.56        3.58     11.20 o 
   6   2   9      223.52      250.70     34.17 o 
   7   2   9      208.94      179.03     34.33 o 
  -9   3   9      121.19      667.74    428.22 o 
  -8   3   9      250.40      217.22     35.89 o 
  -7   3   9      609.23      579.21     59.76 o 
  -6   3   9      150.58      156.13     27.02 o 
  -5   3   9     1721.77     1658.11     95.62 o 
  -4   3   9     2122.77     2183.89    108.43 o 
  -3   3   9     3392.12     3345.26     87.89 o 
  -2   3   9     2363.57     2400.14     67.43 o 
  -1   3   9        1.32       -1.84     14.92 o 
   0   3   9     3932.03     3759.91    115.33 o 
   1   3   9     2428.91     2520.40     87.09 o 
   2   3   9     1365.65     1428.01     72.02 o 
   3   3   9      579.87      624.16     45.09 o 
   4   3   9       78.38       63.91     18.53 o 
   5   3   9      166.32      183.38     39.70 o 
   6   3   9       50.43      130.77     28.64 o 
  -8   4   9      116.52      163.09     36.15 o 
  -7   4   9      122.26      130.98     30.33 o 
  -6   4   9     1670.33     1766.78    115.96 o 
  -5   4   9      724.35      767.03     59.83 o 
  -4   4   9     3183.52     3107.00     94.77 o 
  -3   4   9      624.80      683.78     27.56 o 
  -2   4   9      195.16      182.71     13.87 o 
  -1   4   9     1020.09      960.50     35.42 o 
   0   4   9      243.15      240.27     17.69 o 
   1   4   9     3148.83     3133.83    158.13 o 
   2   4   9        8.24       18.97     25.49 o 
   3   4   9      667.80      726.18     55.92 o 
   4   4   9      273.98      237.41     34.55 o 
   5   4   9       17.12       55.63     20.47 o 
   6   4   9      286.95      381.47     64.53 o 
  -8   5   9       42.78       40.12     23.82 o 
  -7   5   9      258.27      257.04     42.11 o 
  -6   5   9        5.74      -18.14     18.14 o 
  -5   5   9     1365.48     1406.07     94.41 o 
  -4   5   9        9.73       15.75      7.22 o 
  -3   5   9     1955.55     1988.23     72.02 o 
  -2   5   9      576.69      514.99     50.59 o 
  -1   5   9      334.48      365.03     21.78 o 
   0   5   9     1666.90     1731.74     93.40 o 
   1   5   9       43.26      108.14     22.61 o 
   2   5   9      576.60      616.09     51.25 o 
   3   5   9       42.89       92.21     25.91 o 
   4   5   9      355.06      383.06     45.71 o 
   5   5   9      265.61      288.04     45.70 o 
  -7   6   9      155.57      185.51     38.62 o 
  -6   6   9      367.58      387.51     49.81 o 
  -5   6   9       11.10       -5.40     26.57 o 
  -4   6   9      705.71      723.27     45.61 o 
  -3   6   9       12.47       25.30     10.09 o 
  -2   6   9     1944.22     1970.96    114.79 o 
  -1   6   9      442.13      513.79     97.20 o 
   0   6   9      469.44      539.20     66.98 o 
   1   6   9     1275.32     1313.01    107.35 o 
   2   6   9        8.69       -7.20     14.18 o 
   3   6   9      508.63      644.27    121.30 o 
   4   6   9       53.96       75.39     27.47 o 
  -6   7   9      192.57      176.16     62.07 o 
  -5   7   9      813.56      722.90     70.11 o 
  -4   7   9       79.41       97.86     17.98 o 
  -3   7   9     1286.28     1254.77     63.52 o 
  -2   7   9       20.97        7.33     14.71 o 
  -1   7   9      364.88      348.16     42.96 o 
   0   7   9      303.74      358.66     46.11 o 
   1   7   9       59.92       91.81     24.53 o 
   2   7   9      584.11      555.63     54.46 o 
   3   7   9       29.15       15.52     35.72 o 
  -5   8   9       75.88      190.65     66.45 o 
  -4   8   9      438.84      503.50     73.27 o 
  -3   8   9      249.85      228.46     38.48 o 
  -2   8   9      290.03      338.18     62.92 o 
  -1   8   9       90.75      109.30     38.61 o 
   0   8   9      111.18      160.19     38.25 o 
   1   8   9      214.15      258.88     47.78 o 
   2   8   9      142.13       87.01     33.21 o 
  -2   9   9       82.98       90.65     34.08 o 
  -1  -9  10      334.04      265.00     47.87 o 
   0  -9  10       40.66        5.30     24.17 o 
   1  -9  10      349.45      420.04     67.29 o 
   2  -9  10       90.48      106.92     43.89 o 
  -3  -8  10      400.54      405.31     83.65 o 
  -2  -8  10      250.67      181.39     72.50 o 
  -1  -8  10       17.36       23.87     22.09 o 
   0  -8  10     1412.63     1337.27    118.17 o 
   1  -8  10      168.98      208.38     50.12 o 
   2  -8  10      240.56      307.01     62.57 o 
   3  -8  10      224.92      226.60     47.16 o 
   4  -8  10        9.33       43.37     69.67 o 
  -5  -7  10       10.64       62.43     39.43 o 
  -4  -7  10      774.77      711.27     84.35 o 
  -3  -7  10      171.12      148.97     24.75 o 
  -2  -7  10      178.34      211.36     26.41 o 
  -1  -7  10      348.68      366.86     50.28 o 
   0  -7  10        2.62       -4.66     18.85 o 
   1  -7  10      803.27      829.86     89.54 o 
   2  -7  10        5.48        3.81     20.39 o 
   3  -7  10      398.15      451.54     67.16 o 
   4  -7  10      180.43      204.62     44.86 o 
   5  -7  10       18.90       58.15     46.88 o 
  -6  -6  10        5.30       25.34     36.89 o 
  -5  -6  10      639.70      640.32     78.18 o 
  -4  -6  10       53.65       81.90     29.69 o 
  -3  -6  10     1066.25     1097.80     82.85 o 
  -2  -6  10       80.85       66.81     31.15 o 
  -1  -6  10      345.66      367.21     32.15 o 
   0  -6  10     1455.13     1601.27    124.36 o 
   1  -6  10      150.46      218.69     38.80 o 
   2  -6  10      880.14      957.40     98.30 o 
   3  -6  10       24.51       64.98     34.15 o 
   4  -6  10      476.78      492.72     62.40 o 
   5  -6  10      290.43      322.75     89.11 o 
   6  -6  10       57.30      103.22     42.37 o 
  -6  -5  10      564.29      482.64     61.42 o 
  -5  -5  10      216.57      283.95     48.91 o 
  -4  -5  10      781.02      758.59     76.64 o 
  -3  -5  10      297.28      310.46     54.45 o 
  -2  -5  10     1589.25     1521.40    108.58 o 
  -1  -5  10      322.48      316.95     26.37 o 
   0  -5  10     2205.17     2374.44     98.07 o 
   1  -5  10     2522.38     2895.00    194.27 o 
   2  -5  10      232.44      301.54     45.03 o 
   3  -5  10     1126.06     1156.62    102.12 o 
   4  -5  10      145.64      194.14     41.07 o 
   5  -5  10      154.05      253.63     99.21 o 
   6  -5  10      228.62      189.82     60.75 o 
  -7  -4  10        2.34       42.72     25.52 o 
  -6  -4  10      752.89      764.33     85.72 o 
  -5  -4  10      943.04     1018.59    150.47 o 
  -4  -4  10     1111.24     1216.90    126.17 o 
  -3  -4  10     2345.27     2366.35    106.27 o 
  -2  -4  10      162.79      218.37     30.83 o 
  -1  -4  10     2564.85     2689.87    112.49 o 
   0  -4  10     1090.46     1059.09     46.62 o 
   1  -4  10     1473.83     1375.74     67.85 o 
   2  -4  10     1813.60     1899.02    124.66 o 
   3  -4  10       91.55      162.21     31.31 o 
   4  -4  10     1003.95     1039.63     85.07 o 
   5  -4  10      103.68      163.02    107.27 o 
   6  -4  10       71.04       82.85     53.39 o 
   7  -4  10       45.11       79.57     32.86 o 
  -8  -3  10       24.93      -21.83     22.67 o 
  -7  -3  10      673.71      722.42     82.32 o 
  -6  -3  10      223.27      211.26     51.99 o 
  -5  -3  10     1047.02      957.04    104.50 o 
  -4  -3  10     1520.97     1774.34    117.69 o 
  -3  -3  10     1052.59     1049.17     52.93 o 
  -2  -3  10     3422.36     3373.88    129.86 o 
  -1  -3  10      170.69      161.29     15.40 o 
   0  -3  10     1368.00     1402.30     56.08 o 
   1  -3  10      482.65      451.52     27.45 o 
   2  -3  10     1179.13     1061.66     37.37 o 
   3  -3  10      950.00      903.97     88.99 o 
   4  -3  10      640.67      614.35     57.55 o 
   5  -3  10      602.01      743.00    233.88 o 
   6  -3  10       92.57      275.67     87.79 o 
   7  -3  10      188.73      189.14     38.44 o 
  -8  -2  10      234.60      273.77     51.19 o 
  -7  -2  10       23.13       41.29     39.63 o 
  -6  -2  10      730.28      801.59     69.54 o 
  -5  -2  10      558.89      593.97     58.41 o 
  -4  -2  10     2307.25     2178.41    258.52 o 
  -3  -2  10      671.73      644.57     50.68 o 
  -2  -2  10     2183.43     2209.17     79.28 o 
  -1  -2  10     1827.67     1864.65     88.88 o 
   0  -2  10       56.31       66.12      9.24 o 
   1  -2  10     5929.97     5915.13    184.67 o 
   2  -2  10      936.38      903.58     51.82 o 
   3  -2  10     1670.93     1523.87     72.31 o 
   4  -2  10      583.97      584.64     50.26 o 
   5  -2  10       34.98       52.26     27.53 o 
   6  -2  10      452.31      425.28     45.48 o 
   7  -2  10       41.55       15.85     18.48 o 
  -8  -1  10      176.59      240.90     47.55 o 
  -7  -1  10      207.87      251.76     83.56 o 
  -6  -1  10        8.59       -1.79     13.30 o 
  -5  -1  10     3880.30     3959.62    215.12 o 
  -4  -1  10       65.66      115.31     22.39 o 
  -3  -1  10     4825.79     4803.77    225.23 o 
  -2  -1  10     1930.44     2005.35     64.78 o 
  -1  -1  10      909.88      802.36     30.35 o 
   0  -1  10     4033.56     4044.05    127.17 o 
   1  -1  10       72.49       84.41     14.41 o 
   2  -1  10     5671.02     5867.43    188.76 o 
   3  -1  10      667.92      688.09     29.03 o 
   4  -1  10      288.96      270.45     17.38 o 
   5  -1  10      849.63     1209.58    328.78 o 
   6  -1  10        4.55        5.56     11.59 o 
   7  -1  10      200.76      186.69     56.68 o 
  -8   0  10       24.79       64.39     45.06 o 
  -7   0  10      301.00      279.10     44.40 o 
  -6   0  10     1173.47     1178.80     83.20 o 
  -5   0  10      500.41      398.87     40.93 o 
  -4   0  10     5079.52     4869.22    228.18 o 
  -3   0  10      510.41      517.63     39.17 o 
  -2   0  10     3670.73     3548.98    114.78 o 
  -1   0  10     6493.60     6576.36    187.59 o 
   0   0  10      250.92      266.96     19.67 o 
   1   0  10     3241.11     3316.42    106.74 o 
   2   0  10       27.25       66.86     12.80 o 
   3   0  10     1299.41     1318.53     49.98 o 
   4   0  10       70.70       77.29     11.02 o 
   5   0  10      421.23      431.69     39.75 o 
   6   0  10      298.79      338.93     59.25 o 
   7   0  10        3.83       24.66     30.14 o 
  -9   1  10        2.46       -5.95     21.18 o 
  -8   1  10      544.66      534.75     63.36 o 
  -7   1  10      331.09      381.20     70.76 o 
  -6   1  10      460.87      447.83     45.68 o 
  -5   1  10     1781.46     1770.17    103.87 o 
  -4   1  10       36.58       98.42     47.51 o 
  -3   1  10     3005.12     2897.56    134.63 o 
  -2   1  10      224.30      237.74     15.94 o 
  -1   1  10     3869.77     3839.77    108.94 o 
   0   1  10     1043.64     1064.03     39.15 o 
   1   1  10      260.46      241.51     17.47 o 
   2   1  10     3798.28     3984.99    156.57 o 
   3   1  10        7.74       21.92     17.60 o 
   4   1  10     1129.55     1471.89    254.27 o 
   5   1  10       10.77      -13.19     13.19 o 
   6   1  10      194.99      214.61     30.52 o 
   7   1  10      152.83      148.40     47.28 o 
  -8   2  10       16.49       33.41     24.81 o 
  -7   2  10      545.65      629.42     57.08 o 
  -6   2  10       47.67       91.73     23.73 o 
  -5   2  10      469.71      387.10     38.64 o 
  -4   2  10     3522.13     3406.90    166.36 o 
  -3   2  10      402.03      339.27     27.70 o 
  -2   2  10     3082.49     3074.66     84.14 o 
  -1   2  10       37.10       54.81     13.36 o 
   0   2  10     1718.11     1685.05    115.69 o 
   1   2  10     2335.00     2306.53    100.76 o 
   2   2  10     1549.95     1427.21     66.55 o 
   3   2  10     2969.30     2860.32    125.38 o 
   4   2  10       34.07       50.68     27.25 o 
   5   2  10      260.88      256.57     32.62 o 
   6   2  10      179.89      246.07     33.48 o 
  -8   3  10      155.99      140.50     31.72 o 
  -7   3  10       21.97       32.73     21.07 o 
  -6   3  10      584.60      607.98     55.55 o 
  -5   3  10      429.92      452.31     43.07 o 
  -4   3  10     2931.77     2985.23    151.07 o 
  -3   3  10     2962.70     2862.37     81.66 o 
  -2   3  10     1124.11     1070.68     35.54 o 
  -1   3  10     2350.30     2312.91     71.43 o 
   0   3  10     1525.83     1579.15     58.57 o 
   1   3  10     1589.95     1559.39     64.47 o 
   2   3  10     1651.09     1584.73     80.16 o 
   3   3  10      359.06      346.54     33.53 o 
   4   3  10      355.06      338.21     35.10 o 
   5   3  10        5.59       25.22     16.34 o 
   6   3  10      219.51      241.34     55.12 o 
  -8   4  10      175.40      145.82     36.56 o 
  -7   4  10      400.60      407.34     98.59 o 
  -6   4  10       40.86       49.90     22.97 o 
  -5   4  10     1466.63     1464.73     98.93 o 
  -4   4  10      855.96      816.59     33.29 o 
  -3   4  10      972.62      956.90     35.29 o 
  -2   4  10     1355.83     1407.97     51.23 o 
  -1   4  10      159.21      164.22     17.59 o 
   0   4  10     2332.88     2315.78     85.62 o 
   1   4  10      388.56      449.65     37.44 o 
   2   4  10      927.43      958.65     61.68 o 
   3   4  10      233.99      254.00     43.38 o 
   4   4  10       25.65       38.56     19.28 o 
   5   4  10      258.53      257.95     38.97 o 
  -8   5  10       99.40       84.14     43.50 o 
  -7   5  10      111.26      158.40     37.11 o 
  -6   5  10      613.46      650.45     68.90 o 
  -5   5  10        9.02       41.38     23.83 o 
  -4   5  10      796.28      728.78     34.08 o 
  -3   5  10      446.38      439.46     24.70 o 
  -2   5  10      630.25      702.47     81.58 o 
  -1   5  10      725.41      730.26     64.60 o 
   0   5  10      324.88      346.85     35.36 o 
   1   5  10      912.61      935.16     65.40 o 
   2   5  10      106.91      129.18     26.11 o 
   3   5  10      654.69      702.66     63.20 o 
   4   5  10      216.96      258.54     42.08 o 
   5   5  10       87.80      100.14     27.69 o 
  -7   6  10       32.58       49.72     26.76 o 
  -6   6  10      134.13      119.26     30.50 o 
  -5   6  10      277.63      262.59     57.24 o 
  -4   6  10       27.40       28.82     10.42 o 
  -3   6  10     1365.57     1396.17     64.46 o 
  -2   6  10       73.90       64.77     12.34 o 
  -1   6  10      854.16      907.25     73.82 o 
   0   6  10      393.33      376.74     41.53 o 
   1   6  10        6.94       30.33     30.48 o 
   2   6  10      952.45      937.38     94.43 o 
   3   6  10       25.72       47.63     22.10 o 
   4   6  10      362.26      382.79     55.90 o 
  -6   7  10       53.29       11.63     20.56 o 
  -5   7  10       23.18        4.45     16.01 o 
  -4   7  10      847.83      770.59     47.65 o 
  -3   7  10       44.87       35.09     17.54 o 
  -2   7  10      945.61     1005.38     81.02 o 
  -1   7  10       61.08       41.24     25.30 o 
   0   7  10       86.82       85.75     26.34 o 
   1   7  10      690.81      689.08     71.93 o 
   2   7  10        0.96       33.86     35.03 o 
   3   7  10      255.04      212.19     45.66 o 
  -5   8  10      257.39      215.99     79.90 o 
  -4   8  10       12.72       21.63     40.12 o 
  -3   8  10      407.70      503.59     59.06 o 
  -2   8  10       24.52       -9.09     18.87 o 
  -1   8  10      113.38      137.90     35.33 o 
   0   8  10       73.32       69.27     29.16 o 
   1   8  10      104.06       60.71     31.06 o 
  -3  -8  11      227.51      166.14     53.16 o 
  -2  -8  11      232.58      350.90     88.41 o 
  -1  -8  11      328.93      346.30     69.24 o 
   0  -8  11       26.57       27.08     25.65 o 
   1  -8  11      657.54      677.70     87.64 o 
   2  -8  11      180.39      181.16     67.20 o 
   3  -8  11      149.98      145.55     48.52 o 
  -4  -7  11      131.10      172.08     63.28 o 
  -3  -7  11      564.03      596.52     69.89 o 
  -2  -7  11      374.09      312.81     33.28 o 
  -1  -7  11       55.10       90.48     75.94 o 
   0  -7  11      529.05      614.03     88.00 o 
   1  -7  11      142.70      174.72     42.33 o 
   2  -7  11      582.44      669.22     81.93 o 
   3  -7  11       19.35       36.91     30.43 o 
   4  -7  11       83.52      124.14     40.08 o 
   5  -7  11       58.24       53.04     51.48 o 
  -5  -6  11       45.06       67.58     33.07 o 
  -4  -6  11      698.77      639.54     74.13 o 
  -3  -6  11       40.25       36.43     16.11 o 
  -2  -6  11      331.98      358.10     33.94 o 
  -1  -6  11      242.86      247.46     25.13 o 
   0  -6  11      123.31      167.57     37.97 o 
   1  -6  11     1333.52     1293.68    108.06 o 
   2  -6  11       30.90      118.57     82.00 o 
   3  -6  11      811.95      730.76     86.21 o 
   4  -6  11       49.93       27.94     27.27 o 
   5  -6  11      100.90      232.47     69.16 o 
  -6  -5  11      173.93      215.05     46.21 o 
  -5  -5  11      574.19      600.10     76.23 o 
  -4  -5  11       76.74      114.64     33.30 o 
  -3  -5  11     1214.85     1084.52     58.66 o 
  -2  -5  11       28.31       13.35     11.08 o 
  -1  -5  11      870.98      959.38     53.91 o 
   0  -5  11      945.23      783.04     43.57 o 
   1  -5  11      343.23      351.62     51.93 o 
   2  -5  11     1465.52     1596.71    129.43 o 
   3  -5  11       20.03       34.97     56.51 o 
   4  -5  11     1006.16      960.65    101.12 o 
   5  -5  11      146.40      179.94     83.45 o 
   6  -5  11       89.40      103.64     39.80 o 
  -7  -4  11      303.09      283.67     57.53 o 
  -6  -4  11       51.81       41.06     27.75 o 
  -5  -4  11      274.71      323.49     45.44 o 
  -4  -4  11     1392.29     1458.68    117.82 o 
  -3  -4  11      449.93      775.43    237.87 o 
  -2  -4  11     3233.64     3211.80    184.82 o 
  -1  -4  11      303.48      313.90     24.92 o 
   0  -4  11     1117.86     1165.91     53.64 o 
   1  -4  11     2541.54     2724.35    171.75 o 
   2  -4  11       43.18       88.41     27.45 o 
   3  -4  11      978.82     1073.80     87.65 o 
   4  -4  11        0.80        9.39     26.27 o 
   5  -4  11      285.67      308.12    166.08 o 
   6  -4  11       33.06       23.69     25.15 o 
  -7  -3  11       16.08       11.81     21.86 o 
  -6  -3  11      718.78      841.96     87.65 o 
  -5  -3  11     1082.63     1081.40     86.42 o 
  -4  -3  11      349.74      358.81     42.24 o 
  -3  -3  11     2645.50     2623.17    160.51 o 
  -2  -3  11      326.69      366.31     25.20 o 
  -1  -3  11     1164.45     1181.67     52.94 o 
   0  -3  11      514.66      499.43     28.19 o 
   1  -3  11      800.19      775.14     33.79 o 
   2  -3  11     1392.02     1544.67    107.41 o 
   3  -3  11      543.06      497.16     52.97 o 
   4  -3  11      731.58      654.35     64.18 o 
   5  -3  11        4.83       -3.40     42.52 o 
   6  -3  11      182.59      233.61     41.70 o 
   7  -3  11       48.69       41.05     23.64 o 
  -8  -2  11      109.84      170.89     75.80 o 
  -7  -2  11      167.38      121.73     29.58 o 
  -6  -2  11       29.51       50.88     24.82 o 
  -5  -2  11      779.67      733.17     63.40 o 
  -4  -2  11     1173.88     1117.52     79.31 o 
  -3  -2  11     2107.90     2222.91    130.52 o 
  -2  -2  11     1581.10     1669.58     67.22 o 
  -1  -2  11       86.72       76.50     17.33 o 
   0  -2  11     1857.91     1845.99     69.86 o 
   1  -2  11      418.01      394.85     22.37 o 
   2  -2  11     2668.64     2493.13     83.71 o 
   3  -2  11      355.39      316.90     19.42 o 
   4  -2  11      304.15      310.19     40.31 o 
   5  -2  11      666.87      971.06    226.56 o 
   6  -2  11       25.80       16.40     41.49 o 
   7  -2  11      195.10      212.24     61.67 o 
  -8  -1  11      146.97      146.14     39.84 o 
  -7  -1  11       53.88       52.06     25.48 o 
  -6  -1  11      510.96      543.29     82.32 o 
  -5  -1  11        7.30       -5.28     13.63 o 
  -4  -1  11     2415.91     2432.09    143.56 o 
  -3  -1  11       48.59       77.35     21.31 o 
  -2  -1  11     2138.05     2030.21     71.15 o 
  -1  -1  11     4003.09     4102.33    191.42 o 
   0  -1  11       15.34       15.96      7.58 o 
   1  -1  11     3839.05     3788.33    157.69 o 
   2  -1  11      470.78      481.88     25.62 o 
   3  -1  11     1402.59     1401.69     54.50 o 
   4  -1  11      710.02      681.53     62.06 o 
   5  -1  11      148.46      195.86     99.31 o 
   6  -1  11      302.29      249.62     35.25 o 
   7  -1  11        1.11      -29.75     36.01 o 
  -8   0  11      413.47      379.55     58.64 o 
  -7   0  11      351.99      345.81     44.36 o 
  -6   0  11      339.10      299.69     41.21 o 
  -5   0  11     1608.69     1618.96    104.20 o 
  -4   0  11       85.45      136.22     22.89 o 
  -3   0  11     3720.45     3856.35    188.81 o 
  -2   0  11      940.58      910.82     48.71 o 
  -1   0  11     2044.81     2153.35     69.54 o 
   0   0  11     2956.55     3059.23    124.93 o 
   1   0  11        2.67        9.92     25.61 o 
   2   0  11     1858.05     1872.49     72.99 o 
   3   0  11      908.90      900.58     39.05 o 
   4   0  11      562.52      542.19     27.79 o 
   5   0  11      195.19      169.62     15.41 o 
   6   0  11       52.43      120.66     40.22 o 
   7   0  11       55.62      152.47     51.28 o 
  -8   1  11       62.73      150.27     37.06 o 
  -7   1  11      693.50      691.12     69.86 o 
  -6   1  11      352.21      363.45     38.31 o 
  -5   1  11      118.18       97.88     24.32 o 
  -4   1  11     3145.31     3258.61    172.78 o 
  -3   1  11      241.13      231.75     28.04 o 
  -2   1  11     2738.02     2677.88     77.91 o 
  -1   1  11      344.17      351.17     17.94 o 
   0   1  11      256.30      222.57     16.71 o 
   1   1  11      756.03      772.10     37.46 o 
   2   1  11       54.22       65.91     13.58 o 
   3   1  11     2515.14     2453.58    104.18 o 
   4   1  11       20.69       44.51     19.23 o 
   5   1  11      439.64      528.91     42.65 o 
   6   1  11      111.05      205.35     50.80 o 
  -8   2  11      526.04      534.74     66.74 o 
  -7   2  11       51.19       66.49     26.17 o 
  -6   2  11       50.75       79.66     37.68 o 
  -5   2  11      513.97      537.40     49.60 o 
  -4   2  11      296.51      321.41     45.50 o 
  -3   2  11     3733.95     3838.32    188.91 o 
  -2   2  11      636.91      572.08     21.46 o 
  -1   2  11     2252.64     2160.71     70.25 o 
   0   2  11      590.45      617.15     27.24 o 
   1   2  11      476.02      472.21     34.82 o 
   2   2  11     2011.93     2050.60     77.73 o 
   3   2  11      145.62       93.37     16.99 o 
   4   2  11      636.35      610.07     47.58 o 
   5   2  11       44.27       36.14     31.17 o 
   6   2  11      140.04      102.21     25.75 o 
  -8   3  11      142.64      122.24     35.05 o 
  -7   3  11      364.49      374.25     53.08 o 
  -6   3  11      155.35      181.04     34.64 o 
  -5   3  11      746.49      717.07     57.30 o 
  -4   3  11     1228.60     1233.68     80.55 o 
  -3   3  11      582.49      492.36     28.98 o 
  -2   3  11     1402.33     1373.04     46.67 o 
  -1   3  11       27.33       47.41     13.11 o 
   0   3  11     2539.62     2505.64     90.94 o 
   1   3  11      681.43      693.68     37.71 o 
   2   3  11      962.50      970.93     60.49 o 
   3   3  11      969.35      934.25     60.11 o 
   4   3  11       11.19       21.33     19.13 o 
   5   3  11      218.72      252.34     42.59 o 
   6   3  11       31.64       27.42     35.72 o 
  -8   4  11      170.87      147.81     40.63 o 
  -7   4  11       58.81        5.94     18.97 o 
  -6   4  11      685.19      789.20     77.95 o 
  -5   4  11       52.19       65.61     22.15 o 
  -4   4  11     1538.58     1566.51     94.54 o 
  -3   4  11     1816.09     1704.69     92.50 o 
  -2   4  11       26.19       23.39     12.64 o 
  -1   4  11     1653.75     1643.98     62.89 o 
   0   4  11        0.79        5.91     37.62 o 
   1   4  11      488.64      509.14     38.78 o 
   2   4  11      231.28      244.76     73.44 o 
   3   4  11      214.20      239.86     29.41 o 
   4   4  11      444.88      449.66     48.51 o 
   5   4  11       25.17       14.78     18.01 o 
  -7   5  11      406.77      374.63     49.89 o 
  -6   5  11        4.31       40.79     30.24 o 
  -5   5  11      256.27      286.32     40.63 o 
  -4   5  11      216.12      217.52     32.41 o 
  -3   5  11      640.29      602.20     30.66 o 
  -2   5  11      783.63      811.45     47.46 o 
  -1   5  11      507.81      531.17     46.89 o 
   0   5  11      493.73      467.17     41.05 o 
   1   5  11        2.98       29.04     16.36 o 
   2   5  11      229.34      227.77     66.43 o 
   3   5  11      276.17      295.77     44.16 o 
   4   5  11      325.52      339.60     47.85 o 
  -7   6  11      191.72      195.59     44.71 o 
  -6   6  11      149.06      145.20     35.72 o 
  -5   6  11        2.46       17.81     19.32 o 
  -4   6  11      492.78      464.86     79.81 o 
  -3   6  11      221.61      225.34     44.41 o 
  -2   6  11      900.84      972.46     67.99 o 
  -1   6  11       30.58       88.52     30.63 o 
   0   6  11      246.42      214.58     32.91 o 
   1   6  11      463.78      484.69     57.31 o 
   2   6  11       53.33       56.81     24.07 o 
   3   6  11      419.03      486.88     59.19 o 
  -5   7  11      260.12      210.83     39.76 o 
  -4   7  11        5.72       73.58     45.30 o 
  -3   7  11      893.33      886.78     71.73 o 
  -2   7  11       72.00       70.40     24.21 o 
  -1   7  11      292.36      335.97     40.71 o 
   0   7  11      200.49      203.21     37.68 o 
   1   7  11       24.51       47.98     44.23 o 
   2   7  11      270.67      325.64     82.98 o 
  -4   8  11      182.66      193.83     74.40 o 
  -3   8  11        0.55      -12.72     34.15 o 
  -2   8  11      382.88      444.57     58.19 o 
  -1   8  11       43.18       66.12     35.87 o 
   0   8  11      153.44      143.18     34.97 o 
  -2  -8  12      242.40      175.26     70.30 o 
  -1  -8  12       30.22       42.25     27.10 o 
   0  -8  12      259.05      342.82    132.08 o 
   1  -8  12      125.93      163.22     56.09 o 
   2  -8  12      259.85      308.70     66.44 o 
  -4  -7  12      534.65      642.95     81.25 o 
  -3  -7  12      304.20      355.27     77.07 o 
  -2  -7  12      170.22      194.81     74.59 o 
  -1  -7  12      529.89      542.67     60.25 o 
   0  -7  12       29.58      186.09     53.14 o 
   1  -7  12      240.95      306.64     58.12 o 
   2  -7  12      203.88      167.88     39.61 o 
   3  -7  12      228.58      307.61     62.73 o 
   4  -7  12       80.57       32.35     69.54 o 
  -5  -6  12      374.01      355.94     61.60 o 
  -4  -6  12       90.88       64.91     29.83 o 
  -3  -6  12      548.37      515.21     73.79 o 
  -2  -6  12      160.17      145.83     41.16 o 
  -1  -6  12      160.85      167.84     43.61 o 
   0  -6  12      401.19      303.83     48.94 o 
   1  -6  12       11.32      -12.11     19.08 o 
   2  -6  12      364.44      418.67     58.23 o 
   3  -6  12       54.63       61.89     32.92 o 
   4  -6  12      235.85      276.45     58.41 o 
   5  -6  12       69.41      138.50     49.56 o 
  -6  -5  12      159.22      227.41     52.64 o 
  -5  -5  12       46.22       71.74     32.39 o 
  -4  -5  12      540.14      493.43     67.30 o 
  -3  -5  12       41.55       52.08     24.22 o 
  -2  -5  12     1135.84     1193.08     69.40 o 
  -1  -5  12       69.27       86.66     16.03 o 
   0  -5  12      747.48      777.68     68.94 o 
   1  -5  12     1010.65     1083.47    100.78 o 
   2  -5  12        9.03        7.25     37.53 o 
   3  -5  12      945.84     1035.81     96.27 o 
   4  -5  12      129.88      125.96     43.75 o 
   5  -5  12      129.52      149.01     43.72 o 
  -6  -4  12      290.84      320.03     80.88 o 
  -5  -4  12      330.18      363.62    125.90 o 
  -4  -4  12       57.18       47.07     26.38 o 
  -3  -4  12     2504.28     2568.43    171.16 o 
  -2  -4  12        1.92       38.92     26.93 o 
  -1  -4  12     1852.16     1848.60     84.91 o 
   0  -4  12      278.95      260.97     21.29 o 
   1  -4  12      107.95      110.04     29.09 o 
   2  -4  12     1567.74     1541.84    120.63 o 
   3  -4  12        1.86       -4.97     18.60 o 
   4  -4  12      591.11      564.99     75.76 o 
   5  -4  12      107.72      166.13     37.11 o 
   6  -4  12       32.31      -13.79     37.53 o 
  -7  -3  12      376.88      443.80     69.31 o 
  -6  -3  12       72.41      123.07     66.21 o 
  -5  -3  12      362.89      398.71     55.51 o 
  -4  -3  12     1540.80     1498.97    116.91 o 
  -3  -3  12      149.10      126.15     29.38 o 
  -2  -3  12     2673.50     2628.84    111.48 o 
  -1  -3  12       30.01       40.82     16.70 o 
   0  -3  12      965.67      985.49     48.60 o 
   1  -3  12     1465.87     1441.82     59.01 o 
   2  -3  12       83.64      115.92     36.41 o 
   3  -3  12      573.58      545.58     60.36 o 
   4  -3  12      113.31      114.67     30.87 o 
   5  -3  12      168.63      259.02     44.05 o 
   6  -3  12       24.69       25.00     23.51 o 
  -7  -2  12        0.18      -25.93     25.93 o 
  -6  -2  12      627.03      632.30     70.06 o 
  -5  -2  12      682.65      772.94     75.98 o 
  -4  -2  12      429.17      446.23     46.42 o 
  -3  -2  12     1127.37     1140.92     84.46 o 
  -2  -2  12      457.46      432.78     28.43 o 
  -1  -2  12      914.08      881.51     59.49 o 
   0  -2  12        8.54       12.42      9.03 o 
   1  -2  12     1485.09     1445.80     57.91 o 
   2  -2  12      865.46      784.80     36.29 o 
   3  -2  12      450.04      397.39     45.55 o 
   4  -2  12      626.55      641.48     62.42 o 
   5  -2  12        0.77       25.85     40.36 o 
   6  -2  12      223.81      176.39     33.41 o 
  -8  -1  12       64.31      111.28     36.92 o 
  -7  -1  12      415.40      450.74     60.63 o 
  -6  -1  12       25.59       11.65     60.03 o 
  -5  -1  12      889.60      871.87     72.51 o 
  -4  -1  12      351.97      368.91     39.21 o 
  -3  -1  12     1239.62     1144.01     88.05 o 
  -2  -1  12     1773.09     1742.63     66.51 o 
  -1  -1  12      791.92      840.21     58.40 o 
   0  -1  12     2212.83     2248.08     86.00 o 
   1  -1  12        8.71        3.25     15.22 o 
   2  -1  12     1055.60     1004.34     52.51 o 
   3  -1  12      680.50      686.04     34.60 o 
   4  -1  12      393.22      380.20     38.35 o 
   5  -1  12      704.38     1385.79    221.47 o 
   6  -1  12        3.29       42.66     36.79 o 
  -8   0  12      218.32      288.80     52.85 o 
  -7   0  12      345.71      302.60     48.85 o 
  -6   0  12      703.45      652.08     65.42 o 
  -5   0  12       31.00       25.58     48.73 o 
  -4   0  12     1265.32     1258.98    139.67 o 
  -3   0  12     1271.65     1184.34    115.92 o 
  -2   0  12     4313.93     4047.87    166.68 o 
  -1   0  12     1791.04     1882.58     69.35 o 
   0   0  12      187.07      212.60     21.56 o 
   1   0  12     1321.89     1355.51     63.14 o 
   2   0  12      540.46      558.36     31.96 o 
   3   0  12      671.51      668.98     35.77 o 
   4   0  12      245.37      225.22     18.57 o 
   5   0  12      196.78      225.66     48.66 o 
   6   0  12       99.77      119.11     36.51 o 
  -8   1  12      645.45      587.79     76.40 o 
  -7   1  12      199.40      209.49     36.98 o 
  -6   1  12      238.14      262.80     40.93 o 
  -5   1  12     1047.04     1149.00     88.16 o 
  -4   1  12      485.53      604.15     45.76 o 
  -3   1  12     2924.88     2909.53    156.02 o 
  -2   1  12      649.33      627.08     24.91 o 
  -1   1  12     1714.15     1712.35     63.84 o 
   0   1  12      513.83      547.44     29.13 o 
   1   1  12       14.30       47.02     25.38 o 
   2   1  12     1295.00     1379.55     85.24 o 
   3   1  12        2.58        5.46      7.69 o 
   4   1  12      476.39      483.82     38.93 o 
   5   1  12       53.92       67.34     17.39 o 
   6   1  12       26.76       58.52     28.18 o 
  -8   2  12        9.64       -7.65     17.06 o 
  -7   2  12      488.17      467.31     59.01 o 
  -6   2  12      255.69      320.42     87.83 o 
  -5   2  12       45.88       63.57     22.98 o 
  -4   2  12     1441.65     1448.66     98.65 o 
  -3   2  12        0.64       -1.45     11.16 o 
  -2   2  12     1843.94     1797.82     59.86 o 
  -1   2  12      170.72      180.85     14.94 o 
   0   2  12      518.92      511.16     28.88 o 
   1   2  12      878.74      908.10     43.65 o 
   2   2  12      379.63      380.90     26.80 o 
   3   2  12      939.26      973.40     64.35 o 
   4   2  12        1.37       -6.20     11.95 o 
   5   2  12      216.89      248.14     34.62 o 
   6   2  12      112.46      157.19     49.43 o 
  -8   3  12      240.80      213.26     46.16 o 
  -7   3  12        4.92       -0.49     49.37 o 
  -6   3  12      383.76      343.78     47.26 o 
  -5   3  12      248.34      241.11     36.83 o 
  -4   3  12      549.96      512.20     49.80 o 
  -3   3  12     1563.25     1592.42     96.14 o 
  -2   3  12       14.03       14.51     10.97 o 
  -1   3  12     2204.18     2246.64     84.27 o 
   0   3  12      420.41      451.11     28.57 o 
   1   3  12      752.97      739.95     50.56 o 
   2   3  12      360.74      441.21     37.70 o 
   3   3  12       18.87       41.71     15.35 o 
   4   3  12      522.52      499.49     45.76 o 
   5   3  12        9.42       28.73     19.74 o 
  -7   4  12      691.11      722.49     85.92 o 
  -6   4  12        1.52       11.58     32.63 o 
  -5   4  12      413.71      389.93     47.41 o 
  -4   4  12      349.07      362.58     42.95 o 
  -3   4  12      242.12      341.86     38.32 o 
  -2   4  12     2416.18     2403.75     94.75 o 
  -1   4  12       18.45      107.23     34.38 o 
   0   4  12     1109.19     1197.65     70.74 o 
   1   4  12      127.51      139.05     24.60 o 
   2   4  12       48.74       70.02     20.15 o 
   3   4  12      481.71      480.03     48.59 o 
   4   4  12        4.85       26.22     27.50 o 
  -7   5  12      114.33       99.60     33.86 o 
  -6   5  12      404.01      429.47     60.09 o 
  -5   5  12       51.73      142.43     31.26 o 
  -4   5  12      204.75      185.54     33.29 o 
  -3   5  12     1284.45     1323.66     57.04 o 
  -2   5  12      253.00      139.87     33.69 o 
  -1   5  12      523.69      555.93     43.50 o 
   0   5  12       32.21       11.21     14.78 o 
   1   5  12      203.72      211.11     32.76 o 
   2   5  12       77.42       75.28     22.38 o 
   3   5  12      228.53      236.88     67.80 o 
   4   5  12      145.63      119.33     31.87 o 
  -6   6  12       30.53       19.96     37.58 o 
  -5   6  12      112.77      111.02     30.74 o 
  -4   6  12       20.71       24.82     37.62 o 
  -3   6  12      620.26      549.12     50.48 o 
  -2   6  12      338.50      339.88     37.73 o 
  -1   6  12      265.69      308.43     38.18 o 
   0   6  12      279.42      307.97     39.81 o 
   1   6  12        1.37      -21.85     21.85 o 
   2   6  12      340.81      392.84     53.15 o 
   3   6  12       24.54       54.09     26.92 o 
  -5   7  12       12.46      -21.92     41.49 o 
  -4   7  12      238.80      169.68     63.15 o 
  -3   7  12        3.76        8.90     30.04 o 
  -2   7  12      273.41      296.12     37.38 o 
  -1   7  12      230.63      228.70     53.60 o 
   0   7  12      159.33      207.22     38.78 o 
   1   7  12      317.05      342.04     51.88 o 
  -3  -7  13      317.15      343.62     97.63 o 
  -2  -7  13      433.57      311.41     81.50 o 
  -1  -7  13       64.69      108.11     59.36 o 
   0  -7  13      562.58      653.23     77.90 o 
   1  -7  13       76.68       59.19     43.45 o 
   2  -7  13      140.40      156.83     47.28 o 
   3  -7  13      227.82      314.03     64.10 o 
  -4  -6  13      364.08      419.93     62.59 o 
  -3  -6  13      503.50      408.52     58.83 o 
  -2  -6  13      194.17      199.32     33.11 o 
  -1  -6  13      331.44      311.29     48.00 o 
   0  -6  13       37.65       95.78     34.33 o 
   1  -6  13      266.19      613.54    215.77 o 
   2  -6  13       11.86       14.40     24.90 o 
   3  -6  13      261.15      302.45     73.53 o 
   4  -6  13      143.02      170.55     49.40 o 
  -5  -5  13      169.71      185.15     46.52 o 
  -4  -5  13        8.94       30.05     25.82 o 
  -3  -5  13      668.48      681.33     75.36 o 
  -2  -5  13      391.04      448.96     38.27 o 
  -1  -5  13      752.58      737.08     51.58 o 
   0  -5  13      334.58      341.53     81.05 o 
   1  -5  13      107.97      117.00     35.82 o 
   2  -5  13      587.95      589.60     69.59 o 
   3  -5  13       44.74       68.11     31.38 o 
   4  -5  13      435.56      433.96     61.82 o 
   5  -5  13       91.91       57.94     44.48 o 
  -6  -4  13       77.21      134.24     43.21 o 
  -5  -4  13       62.87       79.01     30.75 o 
  -4  -4  13      713.96      759.74     84.04 o 
  -3  -4  13        1.90        0.95     16.65 o 
  -2  -4  13     1664.27     1527.12     89.65 o 
  -1  -4  13      197.14      186.48     22.49 o 
   0  -4  13      822.61      834.66     47.76 o 
   1  -4  13     1059.73      969.84    112.15 o 
   2  -4  13        3.31       -5.77     18.39 o 
   3  -4  13     1016.13     1035.80     97.11 o 
   4  -4  13       28.90       25.61     61.89 o 
   5  -4  13      135.04      129.90     59.12 o 
  -7  -3  13        2.67       25.18     28.85 o 
  -6  -3  13      433.72      538.50    109.08 o 
  -5  -3  13      634.65      660.55     76.60 o 
  -4  -3  13      205.08      212.91     41.31 o 
  -3  -3  13     2262.64     2386.71    162.00 o 
  -2  -3  13       72.11       96.82     18.94 o 
  -1  -3  13     1180.91     1288.22     65.39 o 
   0  -3  13      334.25      360.05     79.02 o 
   1  -3  13      529.19      523.28     30.63 o 
   2  -3  13      787.13      782.13     67.33 o 
   3  -3  13        4.88       41.06     24.34 o 
   4  -3  13      476.01      432.86     57.26 o 
   5  -3  13       25.01       24.26     30.73 o 
   6  -3  13       64.60      129.42     83.38 o 
  -7  -2  13      458.74      403.87     63.79 o 
  -6  -2  13       49.55       75.62     31.76 o 
  -5  -2  13      652.35      609.20     70.83 o 
  -4  -2  13      766.24      867.85     80.91 o 
  -3  -2  13       54.59       49.84     19.31 o 
  -2  -2  13     2172.73     2066.22    135.62 o 
  -1  -2  13      107.88      136.91     27.26 o 
   0  -2  13     1026.30      946.92     84.43 o 
   1  -2  13       89.02       89.93     26.50 o 
   2  -2  13      323.68      312.25     43.10 o 
   3  -2  13      336.25      362.15     41.96 o 
   4  -2  13      110.93      144.32     31.55 o 
   5  -2  13      488.86      500.74     61.92 o 
   6  -2  13        3.63       54.21     39.73 o 
  -7  -1  13       16.15       80.84     86.99 o 
  -6  -1  13      627.02      526.79     66.55 o 
  -5  -1  13       24.87       23.84     18.34 o 
  -4  -1  13      315.62      362.62     47.73 o 
  -3  -1  13      771.33      858.28     73.16 o 
  -2  -1  13      658.57      584.99     30.68 o 
  -1  -1  13     2964.27     2981.36    162.05 o 
   0  -1  13      288.94      292.14     33.46 o 
   1  -1  13     1452.92     1549.05     66.65 o 
   2  -1  13      632.47      666.80     38.47 o 
   3  -1  13      129.13      121.10     17.63 o 
   4  -1  13      578.40      588.93     76.05 o 
   5  -1  13       75.29      119.36     38.39 o 
   6  -1  13      133.66      233.35     62.15 o 
  -8   0  13      175.06      191.41     46.34 o 
  -7   0  13      276.27      279.34     49.03 o 
  -6   0  13      468.07      432.52     54.71 o 
  -5   0  13      915.19      967.39     77.59 o 
  -4   0  13      288.26      314.81     38.93 o 
  -3   0  13      738.08      795.29     65.47 o 
  -2   0  13     2484.82     2465.87    101.54 o 
  -1   0  13      981.96      917.28     69.11 o 
   0   0  13     1279.82     1357.66     77.82 o 
   1   0  13       17.12        5.68     12.59 o 
   2   0  13     1176.44     1194.11     58.97 o 
   3   0  13      597.86      568.37     35.16 o 
   4   0  13      327.49      280.78     22.87 o 
   5   0  13      145.72      149.47     47.47 o 
   6   0  13        0.30        5.48     27.10 o 
  -8   1  13      118.80      140.83     42.33 o 
  -7   1  13      386.61      334.56     55.01 o 
  -6   1  13      326.76      346.59     50.08 o 
  -5   1  13       64.60        3.64     16.72 o 
  -4   1  13     1781.01     1758.27    111.90 o 
  -3   1  13      288.37      355.33     41.26 o 
  -2   1  13     1773.17     1703.77     94.59 o 
  -1   1  13     1660.66     1718.72     69.02 o 
   0   1  13       47.00       69.38     20.30 o 
   1   1  13      908.70      991.02     65.86 o 
   2   1  13      114.51      147.33     39.13 o 
   3   1  13      480.28      497.63     40.87 o 
   4   1  13       29.23       27.83     15.87 o 
   5   1  13      148.47      199.49     49.53 o 
  -7   2  13      231.09      223.11     45.12 o 
  -6   2  13      320.82      299.58     46.18 o 
  -5   2  13      722.79      687.34     69.21 o 
  -4   2  13        2.45       11.19     25.98 o 
  -3   2  13      555.23      699.58     60.41 o 
  -2   2  13       55.86       75.28      9.38 o 
  -1   2  13     1329.77     1372.21     58.39 o 
   0   2  13      800.22      840.30     43.44 o 
   1   2  13      332.74      359.47     47.80 o 
   2   2  13      583.98      582.48     45.71 o 
   3   2  13       20.70       43.06     18.02 o 
   4   2  13      249.58      283.30     36.49 o 
   5   2  13       71.01      122.72     53.14 o 
  -7   3  13      363.03      298.67     52.46 o 
  -6   3  13       92.57      134.88     34.78 o 
  -5   3  13      648.68      657.68     62.49 o 
  -4   3  13      340.48      384.81     45.87 o 
  -3   3  13        1.81        2.66     13.37 o 
  -2   3  13     1480.19     1443.48     56.63 o 
  -1   3  13       97.61      137.81     15.34 o 
   0   3  13     1588.61     1695.96     74.85 o 
   1   3  13      233.84      211.93     25.67 o 
   2   3  13      117.41      162.62     26.38 o 
   3   3  13      496.38      501.39     49.71 o 
   4   3  13       73.44       66.23     35.92 o 
  -7   4  13        0.02      -48.63     49.22 o 
  -6   4  13      665.47      621.12     60.68 o 
  -5   4  13        6.45        2.44     46.33 o 
  -4   4  13      194.28      215.50     36.52 o 
  -3   4  13      931.61      975.52     75.79 o 
  -2   4  13       16.06        4.36      8.53 o 
  -1   4  13     2250.68     2185.10    114.82 o 
   0   4  13       32.04       31.16     32.54 o 
   1   4  13      140.64      134.14     24.18 o 
   2   4  13      289.89      260.35     33.29 o 
   3   4  13       24.07       23.61     18.59 o 
   4   4  13      272.12      243.79     38.98 o 
  -6   5  13        2.65        6.35     27.54 o 
  -5   5  13      247.82      256.35     47.49 o 
  -4   5  13      204.08      209.81     36.02 o 
  -3   5  13      120.53      114.92     26.21 o 
  -2   5  13      716.65      639.84     42.82 o 
  -1   5  13       82.87       77.49     20.29 o 
   0   5  13      420.38      406.84     42.16 o 
   1   5  13       97.03      110.50     28.09 o 
   2   5  13      150.39      197.55     33.80 o 
   3   5  13      129.42       94.20     30.13 o 
  -5   6  13        0.75       16.04     20.53 o 
  -4   6  13      227.44      247.31     66.87 o 
  -3   6  13       75.79      119.60     46.68 o 
  -2   6  13      106.86       99.16     20.51 o 
  -1   6  13      242.50      219.36     32.56 o 
   0   6  13       34.00       41.95     37.43 o 
   1   6  13      303.69      355.32     52.63 o 
   2   6  13        2.10       -1.00     23.39 o 
  -4   7  13       23.36       12.13     34.25 o 
  -3   7  13      222.56      265.03     69.90 o 
  -2   7  13      125.63       66.17     38.96 o 
  -1   7  13      117.49      123.43     30.54 o 
   0   7  13      249.50      310.33     46.31 o 
  -2  -7  14       53.75       67.43     48.74 o 
  -1  -7  14      574.46      584.03    122.88 o 
   0  -7  14        7.56       32.03     50.69 o 
   1  -7  14      168.95      201.16     51.81 o 
   2  -7  14      104.45       59.31     36.02 o 
  -4  -6  14       62.69       43.83     31.34 o 
  -3  -6  14      155.90      170.03     76.55 o 
  -2  -6  14      626.39      650.88    131.53 o 
  -1  -6  14       75.61       97.95     30.86 o 
   0  -6  14      406.36      488.90     70.48 o 
   1  -6  14       29.28       57.32     74.52 o 
   2  -6  14      129.31      173.24     48.86 o 
   3  -6  14      100.57      127.86     43.49 o 
  -5  -5  14        0.57       20.22     36.20 o 
  -4  -5  14      219.46      220.50     55.12 o 
  -3  -5  14      137.22      140.98     36.60 o 
  -2  -5  14      369.01      365.69     45.94 o 
  -1  -5  14      252.08      211.96     39.50 o 
   0  -5  14      153.97      141.07     36.72 o 
   1  -5  14      258.18      302.82     53.94 o 
   2  -5  14        0.88       34.22     24.89 o 
   3  -5  14      441.55      409.04     65.74 o 
   4  -5  14      169.30      219.44     52.34 o 
  -6  -4  14      193.10      211.83     53.41 o 
  -5  -4  14      119.54      118.75     40.91 o 
  -4  -4  14       19.50       27.75     48.68 o 
  -3  -4  14     1060.69     1047.02     90.57 o 
  -2  -4  14      112.59      141.83     53.44 o 
  -1  -4  14      976.07     1031.97     64.86 o 
   0  -4  14      571.08      639.45     71.41 o 
   1  -4  14      110.29      113.28     33.94 o 
   2  -4  14      563.42      638.83     73.57 o 
   3  -4  14       13.79       86.88     45.45 o 
   4  -4  14      285.56      261.49     53.40 o 
   5  -4  14      109.81       84.98     38.25 o 
  -6  -3  14       91.91      154.91     44.55 o 
  -5  -3  14      373.48      310.40     53.87 o 
  -4  -3  14      586.80      596.33     67.21 o 
  -3  -3  14       42.05       28.31     22.26 o 
  -2  -3  14     1589.10     1634.63    119.01 o 
  -1  -3  14      367.90      393.00     31.53 o 
   0  -3  14      752.51      681.96     43.52 o 
   1  -3  14      774.31      768.69     71.91 o 
   2  -3  14       41.67       31.62     23.24 o 
   3  -3  14      316.80      340.70     91.42 o 
   4  -3  14       78.45      119.05     33.30 o 
   5  -3  14      140.19      122.14     43.80 o 
  -7  -2  14       18.25       34.91     32.39 o 
  -6  -2  14      662.54      625.54     83.87 o 
  -5  -2  14      153.85      217.94     39.16 o 
  -4  -2  14      183.71      176.63     38.44 o 
  -3  -2  14      883.34      946.68     84.60 o 
  -2  -2  14       83.71      141.99     30.14 o 
  -1  -2  14     1632.92     1646.46    109.64 o 
   0  -2  14       51.73       61.02     13.96 o 
   1  -2  14      574.76      559.67     33.85 o 
   2  -2  14      239.09      267.65     57.28 o 
   3  -2  14       24.60      -22.07     22.07 o 
   4  -2  14      386.22      327.35     51.30 o 
   5  -2  14        4.42       -3.52     26.91 o 
  -7  -1  14      507.67      600.41     81.95 o 
  -6  -1  14       12.76       21.13     21.60 o 
  -5  -1  14      479.39      452.67     60.69 o 
  -4  -1  14      149.26      218.23     38.65 o 
  -3  -1  14      223.24      281.95     41.63 o 
  -2  -1  14     1145.42     1209.43     91.62 o 
  -1  -1  14       74.83      105.19     25.78 o 
   0  -1  14     1283.13     1324.78    104.31 o 
   1  -1  14       10.41       43.09     23.03 o 
   2  -1  14      480.61      478.76     33.91 o 
   3  -1  14      615.03      584.20     63.98 o 
   4  -1  14       76.05       89.56     72.52 o 
   5  -1  14      317.36      313.76     74.62 o 
  -7   0  14       67.55       16.23     23.45 o 
  -6   0  14      322.63      348.54     48.03 o 
  -5   0  14       35.39       82.98     29.79 o 
  -4   0  14      886.64      880.13     76.70 o 
  -3   0  14      462.39      557.94     52.55 o 
  -2   0  14     1067.94      994.03     69.28 o 
  -1   0  14     1437.27     1656.98    112.02 o 
   0   0  14      103.52       78.65     18.89 o 
   1   0  14     1070.53     1205.51     69.13 o 
   2   0  14      283.13      275.30     26.48 o 
   3   0  14      248.06      296.58     27.10 o 
   4   0  14      291.90      364.67     66.30 o 
   5   0  14       18.71       31.51     27.40 o 
  -7   1  14      293.73      271.67    101.01 o 
  -6   1  14      137.32      171.42     39.31 o 
  -5   1  14      970.75      930.57    125.25 o 
  -4   1  14       47.00       58.09     25.19 o 
  -3   1  14     1026.05      999.63     78.85 o 
  -2   1  14      390.45      464.00     51.83 o 
  -1   1  14      352.08      310.85     37.60 o 
   0   1  14     1410.32     1613.33    144.32 o 
   1   1  14       67.37       88.80     19.45 o 
   2   1  14      709.91      753.28     54.90 o 
   3   1  14      103.70      120.30     22.35 o 
   4   1  14       36.44       53.09     16.08 o 
   5   1  14      146.31      194.50     50.90 o 
  -7   2  14      140.98      257.88     77.23 o 
  -6   2  14      524.22      577.96     71.51 o 
  -5   2  14      312.29      309.51     45.94 o 
  -4   2  14      850.56      824.09     72.89 o 
  -3   2  14      141.14      176.51     52.57 o 
  -2   2  14      309.24      260.79     40.34 o 
  -1   2  14      637.91      688.89     39.08 o 
   0   2  14      609.67      601.87     38.59 o 
   1   2  14      328.35      368.60     35.23 o 
   2   2  14      155.27      233.12     62.55 o 
   3   2  14      190.36      158.09     24.68 o 
   4   2  14       63.57       98.19     36.06 o 
  -7   3  14      143.98      213.53     48.24 o 
  -6   3  14      279.00      249.92     46.97 o 
  -5   3  14       99.59      103.22     30.76 o 
  -4   3  14      171.06      164.68     53.60 o 
  -3   3  14      293.06      287.64     41.23 o 
  -2   3  14       59.63       92.38     33.24 o 
  -1   3  14     1502.06     1435.55     65.93 o 
   0   3  14      226.41      234.99     23.39 o 
   1   3  14      429.39      463.68     40.43 o 
   2   3  14      272.46      275.95     43.72 o 
   3   3  14        6.54      -17.81     17.81 o 
   4   3  14      256.82      222.21     39.11 o 
  -6   4  14       23.07       11.52     34.20 o 
  -5   4  14      410.96      427.02     58.25 o 
  -4   4  14      305.57      279.85     40.23 o 
  -3   4  14       18.35        9.69     30.82 o 
  -2   4  14      678.29      685.24     38.74 o 
  -1   4  14        0.56       50.94     34.88 o 
   0   4  14      809.69      768.71     57.25 o 
   1   4  14      125.02      133.04     33.23 o 
   2   4  14       62.68       59.40     19.44 o 
   3   4  14      291.01      256.95     39.53 o 
  -6   5  14      316.43      315.82     55.95 o 
  -5   5  14       48.52       90.09     58.18 o 
  -4   5  14      365.93      391.00     74.09 o 
  -3   5  14      401.04      338.32     46.26 o 
  -2   5  14       23.36       29.62     13.96 o 
  -1   5  14      339.56      324.31     32.75 o 
   0   5  14       52.28       50.80     19.12 o 
   1   5  14      210.37      196.86     34.00 o 
   2   5  14       49.57       35.69     21.98 o 
  -4   6  14        7.02        7.05     30.43 o 
  -3   6  14      109.53      127.92     52.76 o 
  -2   6  14      129.58      224.15     60.20 o 
  -1   6  14       11.07       25.82     18.36 o 
   0   6  14      428.92      407.46     64.06 o 
   1   6  14        3.63        9.49     19.04 o 
  -3  -6  15      237.22      250.93     95.65 o 
  -2  -6  15       58.61       88.86     60.48 o 
  -1  -6  15      524.76      429.45    100.23 o 
   0  -6  15        5.06       -9.00     43.54 o 
   1  -6  15      138.42      188.34     44.93 o 
   2  -6  15       33.15      -11.79     26.71 o 
  -4  -5  15       23.43       39.35     54.31 o 
  -3  -5  15      146.59      170.22     41.52 o 
  -2  -5  15      243.44      155.19     61.59 o 
  -1  -5  15      189.66      169.56     70.78 o 
   0  -5  15      411.63      404.75     58.18 o 
   1  -5  15        4.71        1.75     29.70 o 
   2  -5  15      147.00      174.49     45.81 o 
   3  -5  15        7.75       -8.35     24.01 o 
  -5  -4  15       40.87       36.59     31.22 o 
  -4  -4  15      195.79      194.78     44.31 o 
  -3  -4  15        5.63        9.45     20.76 o 
  -2  -4  15      432.55      393.62     50.62 o 
  -1  -4  15      217.26      215.61     40.17 o 
   0  -4  15      607.66      652.86     71.92 o 
   1  -4  15      614.50      670.48    124.09 o 
   2  -4  15        5.84      -28.00     28.00 o 
   3  -4  15      326.69      280.49     50.63 o 
   4  -4  15      100.72       73.24     36.63 o 
  -6  -3  15      277.48      257.85     51.28 o 
  -5  -3  15      282.34      291.26     56.26 o 
  -4  -3  15      194.25      366.99    100.30 o 
  -3  -3  15      578.08      559.74     63.22 o 
  -2  -3  15      253.37      253.11     62.37 o 
  -1  -3  15      781.93      735.01     48.85 o 
   0  -3  15      562.87      547.45     37.40 o 
   1  -3  15      258.81      322.15     48.56 o 
   2  -3  15      265.47      484.03    207.49 o 
   3  -3  15        2.24       63.82     50.25 o 
   4  -3  15      223.92      254.85     59.77 o 
  -6  -2  15      211.32      328.23     59.82 o 
  -5  -2  15      372.44      391.37     65.43 o 
  -4  -2  15      224.08      213.83     45.00 o 
  -3  -2  15       15.42       32.39     26.66 o 
  -2  -2  15     1022.02      941.23     89.41 o 
  -1  -2  15      177.51      166.53     30.29 o 
   0  -2  15      829.97      851.22    117.24 o 
   1  -2  15      161.00      186.17     21.67 o 
   2  -2  15       20.06       33.20     23.73 o 
   3  -2  15      205.22      209.46     41.34 o 
   4  -2  15        0.93       17.35     24.08 o 
  -6  -1  15      510.40      465.93     71.32 o 
  -5  -1  15      113.57      120.32     36.27 o 
  -4  -1  15       82.02      127.28     34.78 o 
  -3  -1  15      613.73      666.81     72.36 o 
  -2  -1  15       20.56       13.30     23.68 o 
  -1  -1  15      724.29      703.52    123.80 o 
   0  -1  15       10.44        3.17      9.91 o 
   1  -1  15      681.88      713.93     74.76 o 
   2  -1  15      123.54      160.69     38.71 o 
   3  -1  15      167.12      241.66     43.40 o 
   4  -1  15      270.47      206.90     57.77 o 
  -7   0  15      186.33      169.35     40.10 o 
  -6   0  15        0.02      106.92     86.69 o 
  -5   0  15      499.87      534.17     68.50 o 
  -4   0  15       33.10       58.60     28.77 o 
  -3   0  15      608.84      651.22     69.38 o 
  -2   0  15      873.36      885.13     79.25 o 
  -1   0  15       54.46       63.53     49.62 o 
   0   0  15      885.48     1176.10    178.75 o 
   1   0  15       14.54       18.37     14.10 o 
   2   0  15      693.12      706.31     71.49 o 
   3   0  15       97.85       96.00     18.11 o 
   4   0  15       56.49       70.46     37.09 o 
  -7   1  15       41.06      -14.30     49.47 o 
  -6   1  15      523.18      492.32     62.79 o 
  -5   1  15       14.26        6.18     20.89 o 
  -4   1  15      792.44      839.58    137.10 o 
  -3   1  15      132.76      170.78     35.94 o 
  -2   1  15      253.59      286.61     42.91 o 
  -1   1  15     1203.71     1169.99     85.81 o 
   0   1  15        2.69       -2.17     12.20 o 
   1   1  15      903.63     1136.31     89.60 o 
   2   1  15        2.04       59.36     20.22 o 
   3   1  15      118.68      111.41     24.00 o 
   4   1  15       48.80       56.56     26.13 o 
  -6   2  15      115.72       45.90     29.46 o 
  -5   2  15      678.36      759.41     82.01 o 
  -4   2  15       31.46       33.30     25.15 o 
  -3   2  15      267.65      326.78     47.65 o 
  -2   2  15      466.66      504.91     56.48 o 
  -1   2  15      169.12      176.55     18.80 o 
   0   2  15      543.84      589.72     40.98 o 
   1   2  15      172.06      178.38     26.97 o 
   2   2  15      223.88      235.49     33.24 o 
   3   2  15       22.45       25.59     22.21 o 
   4   2  15       85.70      128.70     46.68 o 
  -6   3  15      152.44      144.07     40.05 o 
  -5   3  15      161.75      162.71     38.30 o 
  -4   3  15      257.41      305.97     48.29 o 
  -3   3  15        8.04       15.40     18.18 o 
  -2   3  15      413.29      424.33     53.59 o 
  -1   3  15      142.28      168.69     21.09 o 
   0   3  15      297.33      337.61     35.72 o 
   1   3  15      160.46      147.22     27.07 o 
   2   3  15       42.64       44.57     29.99 o 
   3   3  15      256.67      272.22     41.12 o 
  -6   4  15      171.84      240.26     56.83 o 
  -5   4  15       83.35      116.84     35.11 o 
  -4   4  15      186.13      172.31     36.77 o 
  -3   4  15      534.74      531.07     60.25 o 
  -2   4  15       11.69       31.51     31.51 o 
  -1   4  15      432.78      446.27     35.66 o 
   0   4  15      165.31      149.80     41.95 o 
   1   4  15      158.75      142.91     27.85 o 
   2   4  15      223.57      190.47     31.28 o 
  -5   5  15      272.47      209.57     45.85 o 
  -4   5  15      163.36      242.67     70.38 o 
  -3   5  15       94.50       86.42     42.57 o 
  -2   5  15      176.96      169.06     49.24 o 
  -1   5  15       17.01       17.96     13.19 o 
   0   5  15      282.28      299.01     39.88 o 
   1   5  15      131.99      132.98     32.06 o 
  -3   6  15       31.28        1.66     27.69 o 
  -2   6  15        3.09      -35.13     35.13 o 
  -1   6  15      155.41      241.88     68.72 o 
  -1  -6  16        0.63      -51.47     51.47 o 
   0  -6  16      329.03      191.65     79.71 o 
  -3  -5  16      116.66      190.37     73.90 o 
  -2  -5  16       16.55       54.21     47.17 o 
  -1  -5  16      247.71      384.89    106.72 o 
   0  -5  16        4.43       14.97     30.43 o 
   1  -5  16      295.81      319.07     62.53 o 
   2  -5  16        1.88      -11.05     25.47 o 
  -4  -4  16       11.63       62.03     56.85 o 
  -3  -4  16      177.83      214.81     46.05 o 
  -2  -4  16       79.62       48.91     22.70 o 
  -1  -4  16       75.87      117.34     66.84 o 
   0  -4  16      482.77      474.88     73.29 o 
   1  -4  16       74.51      133.78     36.85 o 
   2  -4  16      262.72      354.41     79.36 o 
   3  -4  16        9.56       56.96     33.09 o 
  -5  -3  16      128.49      180.91     48.59 o 
  -4  -3  16      356.37      401.04     78.65 o 
  -3  -3  16        9.12       36.32     53.23 o 
  -2  -3  16      456.93      502.29     62.22 o 
  -1  -3  16      398.82      381.47     46.51 o 
   0  -3  16      375.96      307.10     55.19 o 
   1  -3  16      552.39      608.26     70.28 o 
   2  -3  16        2.48       33.26     27.11 o 
   3  -3  16      109.51      160.05     43.20 o 
  -5  -2  16      375.55      373.44     80.41 o 
  -4  -2  16       90.70      123.61     38.78 o 
  -3  -2  16      443.57      477.43     60.53 o 
  -2  -2  16      109.73      147.30     32.68 o 
  -1  -2  16      472.43      486.16     54.52 o 
   0  -2  16      290.24      320.60     57.93 o 
   1  -2  16      196.98      174.65     72.15 o 
   2  -2  16      197.71      274.53    163.15 o 
   3  -2  16        1.42       30.73     45.89 o 
   4  -2  16      133.61      150.15     51.49 o 
  -6  -1  16       64.06      124.10     55.20 o 
  -5  -1  16      289.79      315.97     53.17 o 
  -4  -1  16      281.44      258.97     46.84 o 
  -3  -1  16       95.09      141.39     36.37 o 
  -2  -1  16      573.18      653.49     75.12 o 
  -1  -1  16       69.44      114.48     43.84 o 
   0  -1  16      299.76      300.13     29.91 o 
   1  -1  16      197.78      209.22     24.48 o 
   2  -1  16      163.33      184.61     38.61 o 
   3  -1  16       91.83      110.73     42.77 o 
   4  -1  16       40.96       40.61     36.99 o 
  -6   0  16      268.61      357.41     75.00 o 
  -5   0  16      115.26      195.18     46.01 o 
  -4   0  16      465.44      540.14     91.51 o 
  -3   0  16       20.86        7.92     20.22 o 
  -2   0  16      175.63      178.31     35.00 o 
  -1   0  16      698.12      729.64     79.07 o 
   0   0  16       39.21       99.58     25.09 o 
   1   0  16      774.80      790.03    106.59 o 
   2   0  16      164.68      211.45     35.58 o 
   3   0  16       93.50      116.17     41.40 o 
   4   0  16       99.50       65.18     30.44 o 
  -6   1  16       10.34        2.68     19.42 o 
  -5   1  16      915.18      915.71    101.11 o 
  -4   1  16        7.90        8.60     18.61 o 
  -3   1  16      443.12      439.79     59.91 o 
  -2   1  16      314.22      290.94     42.28 o 
  -1   1  16        5.78       15.26     36.20 o 
   0   1  16      820.22      831.12     67.23 o 
   1   1  16        0.88      -13.45     13.45 o 
   2   1  16      249.96      229.81     32.01 o 
   3   1  16       72.05      127.23     40.61 o 
  -6   2  16      378.36      309.73     57.96 o 
  -5   2  16       38.56       55.05     26.95 o 
  -4   2  16      484.23      532.99     71.73 o 
  -3   2  16       24.93       53.68     28.63 o 
  -2   2  16      292.37      309.21     48.96 o 
  -1   2  16      637.75      670.60     72.02 o 
   0   2  16       30.01       27.57     14.40 o 
   1   2  16      221.12      287.80     34.77 o 
   2   2  16        1.63       -1.64     13.93 o 
   3   2  16       85.45      148.07     49.33 o 
  -5   3  16      247.33      231.92     46.31 o 
  -4   3  16        1.95      -31.80     35.23 o 
  -3   3  16      274.99      172.80     40.24 o 
  -2   3  16       15.39      -13.90     20.81 o 
  -1   3  16      300.32      291.73     62.77 o 
   0   3  16      132.37      137.47     31.03 o 
   1   3  16       40.22       15.87     36.99 o 
   2   3  16      238.26      242.56     47.44 o 
  -5   4  16      115.49      116.61     33.42 o 
  -4   4  16      303.64      296.73     62.08 o 
  -3   4  16       68.98       22.61     30.93 o 
  -2   4  16      219.20      201.19     57.37 o 
  -1   4  16       26.61       -7.14     24.86 o 
   0   4  16      116.84      130.67     57.41 o 
   1   4  16      245.69      219.26     37.09 o 
  -3   5  16      166.09      119.33     50.41 o 
  -2   5  16        1.50       -9.20     23.68 o 
  -1   5  16      148.67      168.75     52.96 o 
  -1  -5  17        2.58       14.78     44.33 o 
   0  -5  17      208.15      213.81     78.91 o 
  -3  -4  17       21.85      125.55     72.31 o 
  -2  -4  17       91.38        1.66     37.97 o 
  -1  -4  17      147.72      191.66     78.80 o 
   0  -4  17       32.81       59.69     49.52 o 
   1  -4  17      301.31      354.87     63.09 o 
   2  -4  17        8.60       52.94     31.07 o 
  -4  -3  17       51.90       38.90     40.22 o 
  -3  -3  17      363.47      424.84     73.85 o 
  -2  -3  17       32.70       38.39     28.43 o 
  -1  -3  17      312.27      584.54    140.04 o 
   0  -3  17      377.62      388.26    110.38 o 
   1  -3  17       32.04       38.52     58.47 o 
   2  -3  17      331.16      373.11    140.14 o 
  -5  -2  17      154.84      120.01     51.54 o 
  -4  -2  17      520.38      501.52     76.02 o 
  -3  -2  17        8.47       12.22     20.86 o 
  -2  -2  17      418.54      427.45     95.61 o 
  -1  -2  17       98.59      131.15     34.42 o 
   0  -2  17      187.01      206.96     65.00 o 
   1  -2  17      383.95      366.96     50.72 o 
   2  -2  17        7.37       27.80     24.16 o 
   3  -2  17      145.72      287.56    114.33 o 
  -5  -1  17      281.10      282.66     54.28 o 
  -4  -1  17      140.75      179.82     46.27 o 
  -3  -1  17      364.93      478.53     92.16 o 
  -2  -1  17       28.39       51.14     28.82 o 
  -1  -1  17      166.28      202.57     37.96 o 
   0  -1  17       97.72       76.06     26.64 o 
   1  -1  17      203.31      209.39     39.49 o 
   2  -1  17      209.05      221.29     66.13 o 
   3  -1  17       43.90       41.88     36.80 o 
  -5   0  17      281.56      295.90     59.61 o 
  -4   0  17      234.02      272.09     54.75 o 
  -3   0  17      285.19      256.99     51.10 o 
  -2   0  17      117.85      199.15     40.51 o 
  -1   0  17        1.31       14.00     18.42 o 
   0   0  17      492.01      461.53     50.58 o 
   1   0  17       59.69      124.48     21.70 o 
  -5   1  17        3.31      -11.77     23.23 o 
  -4   1  17      435.66      395.26     91.79 o 
  -3   1  17       88.17       59.55     51.63 o 
  -2   1  17      223.23      216.70     43.57 o 
  -1   1  17      470.93      494.50     63.54 o 
   0   1  17        0.26       32.19     25.48 o 
   1   1  17      451.25      465.84     47.73 o 
   2   1  17       42.63       28.87     17.39 o 
  -5   2  17      361.01      438.87     69.79 o 
  -4   2  17       53.20       54.47     31.43 o 
  -3   2  17      263.22      311.87     49.69 o 
  -2   2  17      164.57      196.95     41.72 o 
  -1   2  17       94.84       57.66     27.57 o 
   0   2  17      268.47      261.93     57.97 o 
   1   2  17        0.45       -8.73     13.91 o 
   2   2  17      179.56      186.72     34.12 o 
  -4   3  17      390.41      440.35     69.51 o 
  -3   3  17        4.09      -16.06     23.85 o 
  -2   3  17      224.54      214.51     47.97 o 
  -1   3  17       43.01      110.68     44.72 o 
   0   3  17       11.83       -4.99     23.88 o 
   1   3  17      146.96      114.54     27.73 o 
  -3   4  17      255.46      211.10     55.81 o 
  -2   4  17       23.26        6.36     22.31 o 
  -1   4  17      100.49      163.25     57.84 o 
  -2  -3  18      169.15      259.12    103.57 o 
  -1  -3  18       54.20       74.18     66.94 o 
   0  -3  18      108.54      113.05     74.09 o 
   1  -3  18      227.35      242.51     92.91 o 
  -3  -2  18      617.85      624.74     81.00 o 
  -2  -2  18       25.00       90.84     75.54 o 
  -1  -2  18      124.02       57.06     60.00 o 
   0  -2  18      140.37      140.85     76.74 o 
   1  -2  18       20.15      -10.86     39.44 o 
  -4  -1  18      291.76      287.44     60.57 o 
  -3  -1  18       24.62       42.75     29.55 o 
  -2  -1  18      244.46      271.27     91.30 o 
  -1  -1  18       19.13       79.48     53.72 o 
   0  -1  18       87.45      164.23     73.79 o 
   1  -1  18      163.16      266.16     85.56 o 
  -4   0  18      118.36       73.45     34.14 o 
  -3   0  18      186.30      321.15    103.18 o 
  -2   0  18        7.76       15.99     23.38 o 
  -1   0  18      135.83       99.63     34.65 o 
   0   0  18        7.91       -9.67     19.75 o 
  -4   1  18       32.14       52.04     32.79 o 
  -3   1  18      159.00       99.16     37.84 o 
  -2   1  18      256.44      343.99     57.32 o 
  -1   1  18       26.69       37.14     27.15 o 
   0   1  18      196.20      128.34     41.51 o 
   1   1  18       23.41       40.02     30.63 o 
  -3   2  18      130.40      100.20     38.77 o 
  -2   2  18      219.83      198.31     47.51 o 
  -1   2  18      131.56      172.37     51.19 o 
   0   2  18        0.49      -33.46     33.46 o 
  -1  -1  19       89.95       69.59     64.89 o 
  -1   0  19        3.76      -14.69     22.56 o 
                                                 
